# Supplementary material for: Diagnostic performance of automated, streamlined, daily updated exome analysis in patients with neurodevelopmental delay
Source: Mol Med. 2022 Mar 26;28:38. doi: 10.1186/s10020-022-00464-x (PMC8962085; doi:10.1186/s10020-022-00464-x)
Supplement: Supplementary file 1 — Additional file 1: Table S1. Sequencing quality information for 1065 patient. [file 10020_2022_464_MOESM1_ESM.xlsx]

## Sheet: Sheet1
Table S1. Sequencing quality information for 1065 patients
Family ID	Reference	Capture Kit	Target Region	Total Reads	Total Yields (>7Gb)	Average Read Length	Initial Mappable Reads	Initial Mappable Reads(%)	On-Target Reads	On-Target Reads(%)	MeanDepth	cov1x(%)	cov10x(%)	cov20x(%)	SNPs	INDELs	Ts/Tv Ratio	HetHom (1.2-2.6)
1	GRCh37	SureSelect V6-Post	60456963	56154578	8312126036	148.02	55583889	98.9	38925213	76.3	79.3	99.8	98.4	94.3	95314	12979	2.3	1.3
2	GRCh37	SureSelect V6-Post	60456963	53974482	7990235681	148.04	52814710	97.8	36321401	74.8	73.9	99.8	98.1	93.2	94306	12686	2.3	1.3
3	GRCh37	SureSelect V6-Post	60456963	66200270	9824544503	148.41	65906355	99.5	46187876	77	94.5	99.6	98.6	95.9	95584	13513	2.3	1.3
4	GRCh37	SureSelect V6-Post	60456963	66863846	9935863431	148.6	66004231	98.7	40489549	68.3	81.4	99.6	98.8	96.4	97362	14660	2.2	1.4
5	GRCh37	SureSelect V6-Post	60456963	62573140	9326050415	149.04	61627747	98.4	36550861	65.8	73.2	99.6	98.6	95.6	97785	14665	2.2	1.4
6	GRCh37	SureSelect V6-Post	60456963	77493706	11546746998	149	77111228	99.5	48271084	70.4	97.8	99.6	98.9	97	97721	14662	2.3	1.4
7	GRCh37	SureSelect V6-Post	60456963	58496342	8729165571	149.23	56877162	97.2	34986083	67.6	70.1	99.8	98.8	95.2	97350	14414	2.2	1.4
8	GRCh37	SureSelect V6-Post	60456963	55425668	8214706817	148.21	54293529	97.9	34065854	70	68.7	99.6	98.4	94.6	95568	14038	2.3	1.3
9	GRCh37	SureSelect V6-Post	60456963	70572510	10439770329	147.93	65662786	93	39631548	67.2	80.4	99.8	98.6	94.9	95388	13886	2.2	1.3
10	GRCh37	SureSelect V6-Post	60456963	70293698	10479156210	149.08	69377207	98.6	41788328	66.9	84	99.6	98.7	96.2	98128	14390	2.3	1.4
11	GRCh37	SureSelect V6-Post	60456963	61907298	9187252798	148.4	61272514	98.9	37102930	66.7	75.2	99.8	98.5	94.5	95525	13488	2.3	1.3
12	GRCh37	SureSelect V6-Post	60456963	71246586	10514089755	147.57	70774919	99.3	46441661	74	95.8	99.6	97.8	93.5	92362	11858	2.3	1.3
13	GRCh37	SureSelect V6-Post	60456963	80848482	12034861821	148.86	77731429	96.1	51911581	76.3	106.5	99.8	98.5	95.7	95717	13294	2.3	1.4
14	GRCh37	SureSelect V6-Post	60456963	78513500	11609693915	147.87	76522536	97.4	51129805	78	105.8	99.8	98.3	94	93132	12751	2.3	1.3
15	GRCh37	SureSelect V6-Post	60456963	75888134	11184369663	147.38	74561886	98.2	50566447	81.3	104.3	99.7	95.5	88.8	91536	12237	2.3	1.2
16	GRCh37	SureSelect V6-Post	60456963	73549350	10939692540	148.74	73208869	99.5	45321786	69.5	89.5	99.8	99	96.4	97326	14326	2.2	1.4
17	GRCh37	SureSelect V6-Post	60456963	74538912	11238816653	150.78	70071673	94	43225232	68.2	83.7	99.6	98.6	95.9	99650	15296	2.3	1.4
18	GRCh37	SureSelect V6-Post	60456963	79394460	11965195265	150.71	77117303	97.1	47788933	68.2	92.9	99.6	98.6	96.4	100286	15610	2.2	1.4
19	GRCh37	SureSelect V6-Post	60456963	106867624	15761040605	147.48	104972773	98.2	73299632	80.4	151.4	99.6	98.5	96.1	95805	13716	2.3	1.4
20	GRCh37	SureSelect V6-Post	60456963	81704138	12130018740	148.46	81243779	99.4	54092638	73.1	110	99.8	97.5	93.2	94908	13301	2.3	1.3
21	GRCh37	SureSelect V6-Post	60456963	69088916	10322768229	149.41	69011689	99.8	44687303	72	90.5	99.3	92.7	82	93174	12505	2.3	1.3
22	GRCh37	SureSelect V6-Post	60456963	90799416	13517183886	148.87	90211751	99.3	61284992	74.2	124.1	99.6	98.8	97.1	98694	14924	2.3	1.4
23	GRCh37	SureSelect V6-Post	60456963	84270912	12576726125	149.24	83996727	99.6	51580304	66.5	104.6	99.8	98.6	95.6	97072	14311	2.3	1.3
24	GRCh37	SureSelect V6-Post	60456963	81697726	12115471361	148.3	81596630	99.8	54233621	73.2	111.9	99.5	97.6	94	95174	13095	2.3	1.4
25	GRCh37	SureSelect V6-Post	60456963	96482210	14371643434	148.96	96374301	99.8	60811130	69.8	123.1	99.8	98.5	94.9	97451	14170	2.3	1.4
26	GRCh37	SureSelect V6-Post	60456963	108264864	16071772052	148.45	107790385	99.5	73079426	76.2	151.3	99.8	97.3	93.4	93446	12662	2.3	1.3
27	GRCh37	SureSelect V6-Post	60456963	92194762	13535344290	146.81	91774363	99.5	64677960	79.1	133.3	99.8	96.8	92.1	92663	12646	2.3	1.3
28	GRCh37	SureSelect V6-Post	60456963	85890628	12779308187	148.79	85824589	99.9	55987374	71.3	114.1	99.8	97.4	92.5	96414	13522	2.3	1.4
29	GRCh37	SureSelect V6-Post	60456963	81493822	12093370585	148.4	81379850	99.8	55110630	74.2	112.2	99.8	98.1	94.2	94947	13246	2.3	1.3
30	GRCh37	SureSelect V6-Post	60456963	84000588	12475753747	148.52	83887217	99.8	54999005	70.5	111	99.6	98.6	96.2	98457	14582	2.2	1.4
31	GRCh37	SureSelect V6-Post	60456963	83460940	12376622806	148.29	81390686	97.5	48925179	65.8	99.2	99.6	98.4	95.8	94965	13719	2.3	1.4
32	GRCh37	SureSelect V6-Post	60456963	78826970	11598178775	147.13	78234602	99.2	53958484	77.3	111.3	99.5	97.3	92.9	92083	12246	2.3	1.3
33	GRCh37	Twist Human Core Exomeist Human Core Exome	33054537	93646232	13220330879	141.17	93506497	99.8	64413601	82.9	193.6	99.5	99.1	98.8	60667	9713	2.4	1.5
34	GRCh37	Twist Human Core Exomeist Human Core Exome	33054537	50950548	6977820243	136.95	50777958	99.6	37983622	81.3	114.4	99.5	98.4	97.3	58064	8042	2.4	1.3
35	GRCh37	IDT xGen Exome Research Panel v2 xGen Exome Research Panel v2	34349619	54000852	7894964248	146.2	55647766	99.73	43253544	83.7	112.64	99.3	99	98.6	64006	10896	2.37495	1.54041
36	GRCh37	Twist Human Core Exomeist Human Core Exome	33054537	61919566	9104510488	147.04	55647766	99.73	43253544	83.7	112.64	99.3	99	98.6	64006	10896	2.37495	1.5
37	GRCh37	IDT xGen Exome Research Panel v2	34349619	66005658	9680895201	146.7	66309284	99.91	53999404	86.9	142.42	99.3	99.1	99	66788	11356	2.27907	1.54796
38	GRCh37	IDT xGen Exome Research Panel v2	34349619	71697406	10575377380	147.5	72129017	99.91	57071595	85.2	150.49	99.2	99	98.9	68292	11613	2.2934	1.6748
39	GRCh37	Twist Human Core Exome	33069831	47594451	6679126310	140.334	47542727	99.89	43561488	91.5	128.68	99.6	98.6	97.8	59419	8585	2.44119	1.4523
40	GRCh37	Twist Human Core Exome	33069831	40038386	5718063257	142.815	39999304	99.9	37172824	92.8	114.5	99.1	98.1	97	58844	7922	2.44318	1.43159
41	GRCh37	Twist Human Core Exome	33069831	41133537	5921049508	143.947	41090263	99.89	37956154	92.3	117.5	99.3	98.3	97.4	58770	8193	2.41885	1.40984
42	GRCh37	Twist Human Core Exome	33069831	48571341	6916868678	142.406	48528318	99.91	45148163	93	141.62	99.5	98.7	98.1	58692	8506	2.41034	1.40606
43	GRCh37	IDT xGen Exome Research Panel v2	34349619	59425426	8708836064	146.6	60382976	99.9	46715911	83.7	121.51	99.2	98.9	98.8	67064	11092	2.28278	1.59308
44	GRCh37	Twist Human Core Exome	33069831	50596392	7243412830	143.161	50475031	99.76	47193845	93.3	149.49	99.3	98.5	97.8	59393	8449	2.43173	1.44283
45	GRCh37	Twist Human Core Exome	33069831	37271070	5349992607	143.543	37204167	99.82	34481870	92.5	108.83	99.5	98.8	97.8	59571	8466	2.42224	1.45577
46	GRCh37	Twist Human Core Exome	33069831	55788805	8134835985	145.815	55746608	99.92	50931355	91.3	161.88	99.2	98.4	97.8	59623	9422	2.41738	1.51963
47	GRCh37	IDT xGen Exome Research Panel v2	34349619	60245704	8811014630	146.3	60707332	99.92	48789058	86.9	127.63	99.2	98.9	98.8	66430	10984	2.30827	1.58869
48	GRCh37	IDT xGen Exome Research Panel v2	34349619	69491998	10148542708	146	70055019	99.89	56149325	87.2	145.62	99.2	99	98.9	67570	11273	2.28856	1.59816
49	GRCh37	IDT xGen Exome Research Panel v2	34349619	62226742	9134571069	146.8	62645138	99.91	49855161	84.2	133.85	99.2	98.9	98.8	67736	11165	2.27243	1.61242
50	GRCh37	IDT xGen Exome Research Panel v2	34349619	64928668	9529949347	146.8	65424938	99.91	52011024	84.3	139.15	99.2	99	98.9	67536	11152	2.32133	1.61699
51	GRCh37	IDT xGen Exome Research Panel v2	34349619	78587366	11562476176	147.1	79402593	99.9	61806812	82.7	164.51	99.4	99.2	99.1	67872	11443	2.27837	1.57884
52	GRCh37	IDT xGen Exome Research Panel v2	34349619	97341236	14299592511	146.9	98065667	99.91	77241022	84.1	204.5	99.4	99.2	99.1	68090	11934	2.27246	1.67438
53	GRCh37	IDT xGen Exome Research Panel v2	34349619	97682836	14353503692	146.9	98417579	99.91	77321344	83.7	205.35	99.4	99.2	99.1	66897	11929	2.29558	1.58342
54	GRCh37	IDT xGen Exome Research Panel v2	34349619	114948018	16877372609	146.8	115216240	99.91	92651118	86.9	244.88	99.2	99	98.9	67360	12362	2.28393	1.66608
55	GRCh37	IDT xGen Exome Research Panel v2	34349619	97956188	14392855976	146.9	98735333	99.92	77436629	83.4	205.97	99.4	99.2	99.1	68095	11947	2.26971	1.63091
56	GRCh37	IDT xGen Exome Research Panel v2	34349619	89583728	13164394133	147	90212837	99.91	71187003	83.8	190.02	99.4	99.2	99.1	67567	11788	2.29499	1.58477
57	GRCh37	IDT xGen Exome Research Panel v2	34349619	97166782	14261002438	146.8	97695236	99.9	77511659	84.8	205.39	99.4	99.2	99.1	67823	11848	2.30248	1.62834
58	GRCh37	IDT xGen Exome Research Panel v2	34349619	91577398	13434289787	146.7	92300912	99.91	73073576	84.3	194.18	99.4	99.2	99.1	68126	11898	2.29063	1.60014
59	GRCh37	IDT xGen Exome Research Panel v2	34349619	103598152	15238988713	147.1	104156482	99.9	81964078	84.2	217.34	99.4	99.2	99.1	67719	12082	2.26861	1.63209
60	GRCh37	SureSelect V6-Post	60456963	75050454	10934772053	145.7	74484913	99.2	51476017	80.2	106	99.8	98.4	94.5	92986	12461	2.3	1.3
61	GRCh37	SureSelect V6-Post	60456963	67198534	9875672961	146.96	67042264	99.7	47812681	81.6	98.7	99.7	98	93.7	92993	12167	2.3	1.3
62	GRCh37	SureSelect V6-Post	60456963	84813276	12515434211	147.56	84095634	99.1	53290372	72.3	109.2	99.8	98.8	96.2	95869	13056	2.3	1.4
63	GRCh37	SureSelect V6-Post	60456963	74226896	10994636966	148.12	73624560	99.1	49408826	76.2	100.3	99.9	98.9	96.4	96166	13401	2.2	1.4
64	GRCh37	SureSelect V6-Post	60456963	72884734	10589025292	145.28	70604331	96.8	46397030	77.7	94.1	99.7	98.3	93.6	94682	13250	2.3	1.3
65	GRCh37	SureSelect V6-Post	60456963	61345790	8946955964	145.84	59379408	96.7	40732519	79.3	83.2	99.8	97.4	90.9	92182	11965	2.3	1.3
66	GRCh37	SureSelect V6-Post	60456963	77055666	11432612839	148.37	76558012	99.3	52559446	77.2	107.5	99.8	98.8	96.2	96120	13262	2.3	1.3
67	GRCh37	SureSelect V6-Post	60456963	93386152	13950632551	149.39	92086028	98.6	59649816	75.1	121.8	99.8	97.9	94.1	96384	13571	2.2	1.3
68	GRCh37	SureSelect V6-Post	60456963	69908242	10418852189	149.04	69372997	99.2	46869513	78.2	95.6	99.8	97	91.6	96093	13385	2.3	1.5
69	GRCh37	SureSelect V6-Post	60456963	66635112	9839183286	147.66	65947346	98.9	45523332	81.3	93.2	99.8	96	89.4	92781	12858	2.3	1.3
70	GRCh37	SureSelect V6-Post	60456963	66726858	9882760074	148.11	66079600	99	46049990	80.2	94.7	99.7	95.8	89.5	91885	12036	2.3	1.3
71	GRCh37	SureSelect V6-Post	60456963	61860850	9216521637	148.99	59893288	96.8	40430693	77.9	82.3	99.8	96	89.2	93553	12746	2.3	1.3
72	GRCh37	SureSelect V6-Post	60456963	61008074	8937845528	146.5	60136884	98.5	41693242	82	85.1	99.5	95.1	87.9	91350	12673	2.3	1.3
73	GRCh37	SureSelect V6-Post	60456963	59949176	8916753094	148.74	59354134	99	40897255	79.7	83.9	99.5	95.4	88	92401	12035	2.3	1.3
74	GRCh37	SureSelect V6-Post	60456963	73598940	10922403088	148.4	73134831	99.3	46805887	73.1	95.3	99.8	97.1	91.8	88257	12544	2.2	1.3
75	GRCh37	SureSelect V6-Post	60456963	60053636	8916316248	148.47	59648888	99.3	41744784	79.7	85.9	99.7	95.1	87.8	90746	11619	2.3	1.3
76	GRCh37	SureSelect V6-Post	60456963	69080976	10245703372	148.31	68141048	98.6	47291583	81.1	97.5	99.5	95.4	89.3	91084	11989	2.3	1.2
77	GRCh37	SureSelect V6-Post	60456963	70472330	10448219938	148.26	68717570	97.5	46388282	79.2	94.7	99.8	96.4	90.6	93859	12826	2.3	1.3
78	GRCh37	SureSelect V6-Post	60456963	62234238	9217770915	148.11	61950290	99.5	44508183	82.4	92.2	99.7	94.9	87.6	90282	11710	2.3	1.2
79	GRCh37	SureSelect V6-Post	60456963	65891958	9691081339	147.08	65569128	99.5	46373725	83.9	94.9	99.6	95.9	89.5	94194	12968	2.3	1.3
80	GRCh37	SureSelect V6-Post	60456963	75207600	10993248298	146.17	74038105	98.4	49675897	80.5	101.4	99.5	96	90	93941	13123	2.3	1.4
81	GRCh37	SureSelect V6-Post	60456963	65172158	9656035665	148.16	63755610	97.8	42360827	76.8	86.5	99.5	95.9	89.1	93184	12915	2.3	1.3
82	GRCh37	SureSelect V6-Post	60456963	70764080	10553358650	149.13	70056764	99	47025146	77.6	95.9	99.8	96.9	91.1	93954	12871	2.3	1.3
83	GRCh37	SureSelect V6-Post	60456963	61328000	8972919863	146.31	60562711	98.7	41940953	80.4	86.2	99.4	94	85.4	87655	11492	2.3	1
84	GRCh37	SureSelect V6-Post	60456963	81629234	12185614402	149.28	79791035	97.7	54589125	74.6	111.8	99.5	96.8	92	93522	12310	2.3	1.3
85	GRCh37	SureSelect V6-Post	60456963	110338854	16431167830	148.92	109064443	98.8	78327870	81	161.7	99.6	97.5	94.6	95162	13345	2.3	1.4
86	GRCh37	SureSelect V6-Post	60456963	94123340	13883290643	147.5	92800886	98.5	66134082	81.4	136.6	99.5	96.4	92.2	92283	11950	2.3	1.3
87	GRCh37	SureSelect V6-Post	60456963	91995896	13708613877	149.01	90275093	98.1	57236816	69.8	115.3	99.6	98.4	95.1	97362	14534	2.3	1.4
88	GRCh37	SureSelect V6-Post	60456963	67979274	10137290868	149.12	65189441	95.8	42429596	70.4	85.4	99.6	97.3	91.6	95207	13490	2.3	1.3
89	GRCh37	SureSelect V6-Post	60456963	75501620	11240493569	148.88	74030760	98	46625623	67.9	93.7	99.9	98	93.4	97013	14317	2.2	1.4
90	GRCh37	SureSelect V6-Post	60456963	66046774	9850889601	149.15	62579985	94.7	42548409	74	86.8	99.6	96.2	89.7	93599	12498	2.3	1.3
91	GRCh37	SureSelect V6-Post	60456963	67466688	10091147708	149.57	62685992	92.9	41846607	71.9	84.7	99.6	96.7	90.3	95012	13015	2.3	1.3
92	GRCh37	SureSelect V6-Post	60456963	64748396	9657360622	149.15	62481965	96.4	41886606	72.1	85.1	99.6	96.6	89.9	94035	12683	2.3	1.3
93	GRCh37	SureSelect V6-Post	60456963	66653160	9930560295	148.99	64175773	96.2	44653747	77.7	91.2	99.6	98.3	95.1	95422	13211	2.3	1.3
94	GRCh37	SureSelect V6-Post	60456963	81205722	11917091853	146.75	80615966	99.2	58407097	80.8	120.4	99.8	96.3	91.1	91594	12591	2.3	1.3
95	GRCh37	SureSelect V6-Post	60456963	95677672	14216144532	148.58	91222418	95.3	61317961	75.6	124.6	99.8	99	97.3	97521	14484	2.3	1.4
96	GRCh37	SureSelect V6-Post	60456963	79303208	11685197560	147.35	78435599	98.9	55676441	78.3	114.9	99.7	96	90.7	90461	11917	2.3	1.2
97	GRCh37	SureSelect V6-Post	60456963	68486940	10184004781	148.7	68162734	99.5	48179199	77.9	98.7	99.6	98.5	95.8	95914	13556	2.3	1.3
98	GRCh37	SureSelect V6-Post	60456963	79316838	11768759552	148.38	78083001	98.4	56133309	79.3	116	99.5	96	91.1	92528	12309	2.3	1.3
99	GRCh37	SureSelect V6-Post	60456963	76368862	11155213039	146.07	75732680	99.1	54397694	79.9	111.9	99.7	95.5	90	90711	11942	2.3	1.2
100	GRCh37	SureSelect V6-Post	60456963	81874114	12097595924	147.76	80599390	98.4	58233090	79.1	119.8	99.8	96.6	91.8	92599	12546	2.2	1.3
101	GRCh37	SureSelect V6-Post	60456963	73127190	10590277666	144.82	72227531	98.7	52877777	81.3	108	99.7	95.3	88.9	90441	11851	2.3	1.2
102	GRCh37	SureSelect V6-Post	60456963	95120652	14152334617	148.78	93782797	98.5	65418097	79.5	135.6	99.8	98.6	95.6	95268	13048	2.3	1.3
103	GRCh37	SureSelect V6-Post	60456963	130775112	18998997996	145.28	130084319	99.4	86077442	84.9	173.9	99.9	99.5	98.6	99753	15315	2.3	1.4
104	GRCh37	SureSelect V6-Post	60456963	119721406	17801338232	148.69	116622878	97.4	81746863	78.7	168.2	99.9	99.1	97.3	97135	13830	2.3	1.4
105	GRCh37	SureSelect V6-Post	60456963	115395264	17233226886	149.34	114182174	98.9	78160216	76.6	160.1	99.6	99	97.5	98625	14401	2.3	1.4
106	GRCh37	SureSelect V6-Post	60456963	112407270	16748927371	149	107098115	95.2	71800149	75.8	146.3	99.9	99.2	97.4	97240	14016	2.3	1.3
107	GRCh37	SureSelect V6-Post	60456963	84897640	12677050228	149.32	84428539	99.4	55907596	74.6	112.8	99.6	99	97.6	97760	15008	2.3	1.4
108	GRCh37	SureSelect V6-Post	60456963	65913160	9746280059	147.87	64432772	97.7	45156599	76.1	91.8	99.6	98.3	95.2	94813	13065	2.3	1.3
109	GRCh37	SureSelect V6-Post	60456963	78599026	11679529590	148.6	78525683	99.9	51295934	74.4	104.3	99.8	98.4	95.2	96166	13968	2.3	1.4
110	GRCh37	SureSelect V6-Post	60456963	88765084	13141511249	148.05	87815924	98.9	64216944	80.7	132.6	99.6	98.3	95.6	95213	13401	2.3	1.3
111	GRCh37	SureSelect V6-Post	60456963	82466488	12274744983	148.85	81109708	98.3	56334893	77.5	114.7	99.6	98.7	96.7	96948	13748	2.3	1.4
112	GRCh37	SureSelect V6-Post	60456963	98841456	14702678052	148.75	97092389	98.2	65490232	75.8	132.6	99.7	99	97.8	98512	14947	2.2	1.4
113	GRCh37	SureSelect V6-Post	60456963	93913812	13981032592	148.87	93207539	99.2	64169581	79.2	130.7	99.7	99	97.7	97517	14584	2.3	1.4
114	GRCh37	SureSelect V6-Post	60456963	92782208	13774388996	148.46	91401064	98.5	63137043	77.6	128.3	99.9	99.2	97.6	97276	14418	2.3	1.4
115	GRCh37	SureSelect V6-Post	60456963	73700322	10978034627	148.96	73123446	99.2	47036284	71.5	93.9	99.9	99	96.8	97753	14277	2.3	1.4
116	GRCh37	SureSelect V6-Post	60456963	77973928	11624682934	149.08	76140987	97.6	53785774	79.1	111.2	99.8	98	94.5	93829	12770	2.3	1.3
117	GRCh37	SureSelect V6-Post	60456963	105617528	15744665054	149.07	105332825	99.7	71019931	76.8	144.3	99.7	99.1	98.1	99372	15002	2.3	1.4
118	GRCh37	SureSelect V6-Post	60456963	86851652	12909656290	148.64	85103801	97.9	60155208	79.5	123.7	99.6	98.5	96.2	96037	13381	2.3	1.5
119	GRCh37	SureSelect V6-Post	60456963	87040650	13003129172	149.39	86234039	99	59726745	77.7	121.5	99.8	99.1	97.4	96674	14070	2.3	1.3
120	GRCh37	SureSelect V6-Post	60456963	81104122	12108230492	149.29	79626593	98.1	53136968	74.3	107.3	99.7	98.9	97.1	97914	14568	2.3	1.4
121	GRCh37	SureSelect V6-Post	60456963	79003792	11770155469	148.98	76730485	97.1	53242215	77.5	108	99.6	98.6	96.5	96165	13830	2.3	1.3
122	GRCh37	SureSelect V6-Post	60456963	94778936	14077427686	148.53	93431628	98.5	66679617	80.2	137.9	99.8	98.6	96.1	95107	13117	2.3	1.3
123	GRCh37	SureSelect V6-Post	60456963	84579740	12576044138	148.69	82981630	98.1	57188895	76.9	116.7	99.9	99	97	97353	13992	2.2	1.4
124	GRCh37	SureSelect V6-Post	60456963	60289144	8913336259	147.84	60218523	99.8	46370792	85.1	95.4	99.8	98.2	94.2	95101	13401	2.3	1.3
125	GRCh37	SureSelect V6-Post	60456963	68842050	10127776937	147.12	68623928	99.6	52246179	83.6	107.4	99.6	98.2	94.7	94771	13210	2.3	1.3
126	GRCh37	SureSelect V6-Post	60456963	77036056	11379501422	147.72	76775773	99.6	56855966	81.5	117	99.6	98.5	95.9	94619	13329	2.3	1.3
127	GRCh37	SureSelect V6-Post	60456963	72841100	10846514049	148.91	72122258	99	49330620	75.4	99.4	99.6	98.7	96.7	96891	14022	2.3	1.4
128	GRCh37	SureSelect V6-Post	60456963	67833588	10092735332	148.79	67680520	99.7	41712628	69.8	82.3	99.9	99	96.4	97479	14686	2.3	1.4
129	GRCh37	SureSelect V6-Post	60456963	96971298	14411281082	148.61	95079444	98	59879363	71.3	120	99.9	99.3	98.1	98974	15569	2.2	1.4
130	GRCh37	SureSelect V6-Post	60456963	71535586	10674082388	149.21	69857322	97.6	47178115	74.1	94.7	99.6	98.7	96.5	97719	14136	2.3	1.4
131	GRCh37	SureSelect V6-Post	60456963	115428222	17211151166	149.11	115285011	99.8	73779847	70.3	148.9	99.6	99	97.7	99189	15196	2.3	1.5
132	GRCh37	SureSelect V6-Post	60456963	81769478	12142924813	148.5	81640188	99.8	55786435	75.5	112.9	99.6	98.9	97.2	98817	14417	2.3	1.4
133	GRCh37	SureSelect V6-Post	60456963	77379244	11448012757	147.95	75789175	97.9	52967251	77.5	107.2	99.6	98.7	96.5	95938	13831	2.3	1.3
134	GRCh37	SureSelect V6-Post	60456963	69612190	10488479400	150.67	68029661	97.7	44166084	70.5	86.3	99.8	98.3	94.7	98039	14784	2.3	1.4
135	GRCh37	SureSelect V6-Post	60456963	77192450	11634342313	150.72	76467880	99	47498574	67.9	92.7	99.9	98.9	96.4	99940	15321	2.2	1.4
136	GRCh37	SS6	60456963	113094610	11421667421	100.992	112977011	99.9	102824265	90.9	146.2	99.7	99.4	98.8	99990	15966	2.27879	1.52538
137	GRCh37	SureSelect V6-Post	60456963	81425324	12100228333	148.61	81217549	99.7	55409446	76.1	112.4	99.8	99	96.7	96704	14016	2.2	1.3
138	GRCh37	SureSelect V6-Post	60456963	68781578	10163430204	147.76	68305605	99.3	48435623	83.5	97.5	99.6	98.8	96.3	98108	14951	2.2	1.4
139	GRCh37	SureSelect V6-Post	60456963	71839840	10828034319	150.72	70234890	97.7	46693059	72.9	91.6	99.8	98.3	94.8	98912	14419	2.3	1.4
140	GRCh37	SureSelect V6-Post	60456963	70358482	10476575030	148.9	69165013	98.3	45678108	73.2	92.7	99.8	98.5	95.1	95423	13428	2.3	1.3
141	GRCh37	SureSelect V6-Post	60456963	74485062	11089646271	148.88	74279718	99.7	49934528	76.2	101.6	99.8	98.8	95.9	95946	13575	2.3	1.3
142	GRCh37	SureSelect V6-Post	60456963	60736152	9155398551	150.74	59190858	97.4	39339826	72.3	76.8	99.6	98.2	94.7	97914	14841	2.3	1.4
143	GRCh37	SureSelect V6-Post	60456963	86804280	12906190960	148.68	86288943	99.4	63019680	82.6	130.1	99.8	98.9	96.4	95885	14006	2.3	1.3
144	GRCh37	SureSelect V6-Post	60456963	93948002	13964171425	148.64	93245191	99.2	64830489	77.1	132.6	99.8	98.9	97	97245	14030	2.3	1.4
145	GRCh37	SureSelect V6-Post	60456963	103072092	15395260802	149.36	102832954	99.7	70126940	76	142.4	99.9	99.3	98.1	99301	15045	2.3	1.4
146	GRCh37	SureSelect V6-Post	60456963	96467298	14364950495	148.91	94929859	98.4	65809431	76.9	133.8	99.6	98.9	97.5	98630	14751	2.3	1.4
147	GRCh37	SureSelect V6-Post	60456963	93602770	13892804300	148.42	91979429	98.2	64807753	78.3	133.2	99.8	98.8	96.4	95488	13482	2.3	1.3
148	GRCh37	SureSelect V6-Post	60456963	87387092	13041548142	149.24	85942273	98.3	59971504	77.1	121.9	99.6	98.9	97.3	97835	14701	2.3	1.4
149	GRCh37	SureSelect V6-Post	60456963	71508682	10607790311	148.34	71362465	99.7	51307578	78.3	104.9	99.8	98.3	94.3	96339	13553	2.3	1.4
150	GRCh37	SureSelect V6-Post	60456963	67592268	10024703754	148.31	67193501	99.4	49583993	80.4	102.3	99.5	98	94.5	93607	12740	2.3	1.3
151	GRCh37	SureSelect V6-Post	60456963	61979310	9205454714	148.52	61900057	99.8	43262914	75.5	88.4	99.8	98.5	94.8	94120	13409	2.3	1.3
152	GRCh37	SureSelect V6-Post	60456963	82144470	12119687058	147.54	81622305	99.3	61530129	83.6	127.1	99.6	98.3	95.5	94885	13591	2.3	1.3
153	GRCh37	SureSelect V6-Post	60456963	88341090	13174450543	149.13	86064773	97.4	60375111	77.5	123.3	99.6	98.5	96.2	96372	13890	2.3	1.4
154	GRCh37	SureSelect V6-Post	60456963	97449550	14368115225	147.44	97344896	99.8	57391278	68.9	114.8	99.6	98.9	97.2	98063	14843	2.3	1.4
155	GRCh37	SureSelect V6-Post	60456963	96446920	14307866899	148.35	95681095	99.2	69308149	80.4	143	99.6	98.6	96.3	95954	13806	2.3	1.4
156	GRCh37	SureSelect V6-Post	60456963	82782902	12325806804	148.89	78020875	94.2	51443153	71.3	104.7	99.8	98.5	95.2	95593	14134	2.3	1.3
157	GRCh37	SureSelect V6-Post	60456963	101393462	14966997959	147.61	100729192	99.3	73543777	82.1	151.5	99.6	98.8	96.9	97671	14556	2.3	1.4
158	GRCh37	SureSelect V6-Post	60456963	84907394	12611302512	148.53	83127441	97.9	60320965	79.2	124.2	99.6	98.1	95	94605	13376	2.3	1.3
159	GRCh37	SureSelect V6-Post	60456963	74007438	10989963853	148.5	73549148	99.3	54346479	80.1	112.5	99.8	97.9	93.9	94271	12824	2.3	1.3
160	GRCh37	SureSelect V6-Post	60456963	80954292	12128636699	149.82	80471705	99.4	53926902	72.8	109.9	99.8	97.8	93.6	96035	13692	2.2	1.3
161	GRCh37	SureSelect V6-Post	60456963	77151572	11532063797	149.47	75753329	98.1	51397782	73.9	105.9	99.5	96.3	91.3	93794	12689	2.3	1.3
162	GRCh37	SureSelect V6-Post	60456963	87167078	13036018260	149.55	86109236	98.7	59043983	75.4	121.8	99.8	97	92.6	94681	13197	2.3	1.3
163	GRCh37	SureSelect V6-Post	60456963	84384904	12501709597	148.15	82768769	98	59432896	79.4	121.6	99.6	97.4	93	96271	14462	2.2	1.4
164	GRCh37	SureSelect V6-Post	60456963	68852124	10255180376	148.95	67100786	97.4	44081520	71.9	89.6	99.8	96.8	91	94464	13082	2.3	1.4
165	GRCh37	SureSelect V6-Post	60456963	73209778	10924293341	149.22	72999758	99.7	48286270	71.3	98.8	99.5	96.9	92.1	95258	13510	2.2	1.3
166	GRCh37	SureSelect V6-Post	60456963	74976364	11161288999	148.86	72900504	97.2	51177878	77.9	105.7	99.7	95.9	90.1	93738	12901	2.3	1.3
167	GRCh37	SureSelect V6-Post	60456963	80904164	12094284599	149.49	80332432	99.2	56511653	77.3	116.6	99.5	96.7	92	93715	12791	2.3	1.3
168	GRCh37	SureSelect V6-Post	60456963	81029070	12122558883	149.61	80852613	99.7	53106643	71.8	108.2	99.6	97.6	93.5	97162	13879	2.3	1.4
169	GRCh37	SureSelect V6-Post	60456963	91210364	13530820796	148.35	90432858	99.1	62687409	78.5	129.5	99.6	97	92.7	96187	13610	2.3	1.3
170	GRCh37	SureSelect V6-Post	60456963	80298784	12007066682	149.53	78707744	98	53668680	75.2	108.9	99.8	98.5	96	96759	14194	2.3	1.4
171	GRCh37	SureSelect V6-Post	60456963	78331398	11708879431	149.48	77820630	99.3	52679104	73.2	106.8	99.8	98.5	95.9	97080	14363	2.3	1.3
172	GRCh37	SureSelect V6-Post	60456963	101979534	15185209623	148.9	100323550	98.3	66351412	72.8	135	99.8	99.1	97.5	97949	15139	2.3	1.4
173	GRCh37	SureSelect V6-Post	60456963	72343028	10811978819	149.45	70859556	97.9	47621764	73.1	96.7	99.8	98.6	95.7	96462	14199	2.2	1.4
174	GRCh37	SureSelect V6-Post	60456963	72141160	10733923411	148.79	71847141	99.5	43585618	65.8	88.8	99.6	98.1	94.4	95992	13678	2.3	1.4
175	GRCh37	SureSelect V6-Post	60456963	75944254	11324327077	149.11	70259859	92.5	36908333	57.1	74.1	99.8	97.7	92.3	96076	14287	2.3	1.3
176	GRCh37	SureSelect V6-Post	60456963	81744424	12154986536	148.69	81218097	99.3	55456771	73.7	112	99.8	98.6	96.1	97632	14595	2.3	1.4
177	GRCh37	SureSelect V6-Post	60456963	78581892	11757018077	149.61	78113002	99.4	52932926	73.7	107.1	99.8	98.8	96.4	97746	14367	2.3	1.4
178	GRCh37	SureSelect V6-Post	60456963	80420986	11992477651	149.12	80183462	99.7	55066261	74.2	111.8	99.8	98.7	96.3	97540	14453	2.3	1.4
179	GRCh37	SureSelect V6-Post	60456963	73390708	10912246834	148.69	72503086	98.7	39652437	59.6	80.7	99.7	97.2	92.2	93806	12809	2.3	1.3
180	GRCh37	SureSelect V6-Post	60456963	77402368	11415637251	147.48	74202497	95.8	46227969	70.2	92.6	99.8	98.7	96	97538	15352	2.2	1.4
181	GRCh37	SureSelect V6-Post	60456963	87689972	13065595115	149	87005788	99.2	60109165	73.1	121.8	99.8	98.9	96.9	96712	14309	2.3	1.3
182	GRCh37	SureSelect V6-Post	60456963	65896262	9704921646	147.28	64674243	98.1	47860863	79.2	98	99.5	97.6	92.9	94951	13170	2.3	1.3
183	GRCh37	SureSelect V6-Post	60456963	78667386	11658653195	148.2	77934495	99	57219749	78.3	117.4	99.5	97.9	94.6	94193	12897	2.3	1.3
184	GRCh37	SureSelect V6-Post	60456963	67279674	9928516174	147.57	65909360	97.9	42913826	72.6	86.8	99.8	98.3	94.1	95607	13910	2.3	1.3
185	GRCh37	SureSelect V6-Post	60456963	75936312	11317611960	149.04	73313506	96.5	44665824	67	91.5	99.5	97.2	92.8	93187	12654	2.3	1.3
186	GRCh37	SureSelect V6-Post	60456963	108120940	16115413239	149.05	106286247	98.3	71329113	76.3	147	99.8	98.6	96.4	95747	14090	2.3	1.3
187	GRCh37	SureSelect V6-Post	60456963	86051216	12874639502	149.62	85156141	98.9	51300302	66.8	104.6	99.6	98.2	95.2	97405	14067	2.3	1.4
188	GRCh37	SureSelect V6-Post	60456963	100173342	14943088401	149.17	99501210	99.3	64405744	73	132.5	99.8	98.5	95.8	95910	13649	2.3	1.4
189	GRCh37	SureSelect V6-Post	60456963	100031940	14925231565	149.2	98274490	98.2	56899812	65.7	116.1	99.8	98.3	95.5	96839	13902	2.3	1.4
190	GRCh37	SureSelect V6-Post	60456963	112547770	16821208163	149.46	110870630	98.5	74124505	76.2	152.4	99.6	98.5	96.5	96607	14175	2.3	1.4
191	GRCh37	SureSelect V6-Post	60456963	80637136	11909424647	147.69	80447713	99.7	56387141	77.6	115.4	99.6	98.6	95.3	97244	14379	2.3	1.4
192	GRCh37	SureSelect V6-Post	60456963	106024730	15785046478	148.88	104157660	98.2	64346394	68.6	128.6	99.9	99.2	97.6	99129	15405	2.2	1.4
193	GRCh37	SureSelect V6-Post	60456963	85843474	12777168963	148.84	85101774	99.1	59140134	76.6	120.8	99.8	98.5	96	95869	13650	2.3	1.3
194	GRCh37	SureSelect V6-Post	60456963	74480868	11066749119	148.59	73404660	98.5	49719685	75	102	99.7	96.5	91.1	92772	12390	2.3	1.3
195	GRCh37	SureSelect V6-Post	60456963	69018866	10162575303	147.24	68596835	99.3	47789412	78.1	98	99.8	96	89.3	93412	12548	2.3	1.3
196	GRCh37	SureSelect V6-Post	60456963	99785860	14881403948	149.13	99564655	99.7	66198709	73.4	135.4	99.6	98.1	94.8	97228	13967	2.3	1.4
197	GRCh37	SureSelect V6-Post	60456963	87500802	13008515049	148.67	86798999	99.1	60195652	76.6	124.1	99.6	96.9	92.7	92938	12700	2.3	1.3
198	GRCh37	SureSelect V6-Post	60456963	81441410	12103202749	148.61	79398587	97.4	53556651	78	107.3	99.6	98.3	94.8	98012	14893	2.2	1.4
199	GRCh37	SureSelect V6-Post	60456963	79637268	11831355637	148.57	79561198	99.9	54899830	76.1	113	99.5	96.7	91.9	92668	12282	2.3	1.3
200	GRCh37	SureSelect V6-Post	60456963	81215414	12121192300	149.25	81155279	99.9	53052863	71.3	108.3	99.6	96	89.8	95284	13187	2.3	1.4
201	GRCh37	SureSelect V6-Post	60456963	99836304	14933381240	149.58	98905406	99	60875720	71	123.3	99.6	98.8	97.1	98965	15095	2.3	1.4
202	GRCh37	SureSelect V6-Post	60456963	86405398	12719360026	147.21	85252772	98.6	55176988	74.3	111.8	99.8	98.6	95.8	95939	13987	2.2	1.3
203	GRCh37	SureSelect V6-Post	60456963	81447016	12124548595	148.86	80413544	98.7	54240745	77.3	112	99.5	97.6	93.6	94634	13327	2.3	1.4
204	GRCh37	SureSelect V6-Post	60456963	75034744	11200443916	149.27	74969350	99.9	47897310	71.9	97	99.8	98.5	95	97394	14083	2.3	1.3
205	GRCh37	SureSelect V6-Post	60456963	86085872	12850888098	149.28	85701751	99.5	55806950	73.6	113.8	99.6	98.4	95.7	97474	14128	2.3	1.4
206	GRCh37	SureSelect V6-Post	60456963	86810930	13022230956	150.01	86368653	99.4	51032392	65.8	101.7	99.9	99	96.8	98848	14997	2.2	1.4
207	GRCh37	SureSelect V6-Post	60456963	89530504	13353267647	149.15	88478875	98.8	52474387	65.5	106.6	99.8	98.6	95.9	97066	14083	2.2	1.4
208	GRCh37	SureSelect V6-Post	60456963	76061472	11383559188	149.66	74427359	97.8	43582148	64.3	88	99.6	98.1	94.4	97092	14025	2.3	1.4
209	GRCh37	SureSelect V6-Post	60456963	75966228	11135173023	146.58	74943274	98.6	50078820	74.9	102	99.6	98.3	94.6	96552	14314	2.2	1.4
210	GRCh37	SureSelect V6-Post	60456963	81636920	12165550999	149.02	80876209	99	47941572	64.8	97.2	99.8	98.5	95.2	96281	13758	2.3	1.3
211	GRCh37	SureSelect V6-Post	60456963	67101232	9967904074	148.55	66792703	99.5	46279856	77.7	95.7	99.5	95.2	88.5	91702	12402	2.3	1.3
212	GRCh37	SureSelect V6-Post	60456963	71884558	10639911009	148.01	71270678	99.1	46635490	73.2	96	99.7	95.7	89.2	91476	12479	2.3	1.2
213	GRCh37	SureSelect V6-Post	60456963	103525980	15472726082	149.46	102918509	99.4	58677709	62	118.3	99.8	98.5	94.9	97956	14452	2.3	1.4
214	GRCh37	SureSelect V6-Post	60456963	83327250	12472996399	149.69	82520577	99	54546666	72.3	110.9	99.6	98.4	95.2	97606	14363	2.2	1.4
215	GRCh37	SureSelect V6-Post	60456963	77813342	11562369631	148.59	77275348	99.3	51886040	74.1	107.1	99.8	97.3	92.3	93219	12626	2.3	1.3
216	GRCh37	SureSelect V6-Post	60456963	63319234	9423155538	148.82	62547706	98.7	41864449	73	86.4	99.5	96	89.1	91226	11920	2.3	1.3
217	GRCh37	SureSelect V6-Post	60456963	64603040	9501060813	147.07	63920680	98.9	44730288	77.6	91.2	99.8	97.4	91.1	94966	13626	2.3	1.3
218	GRCh37	SureSelect V6-Post	60456963	67854150	9988448484	147.2	67382996	99.3	44958131	74.2	91.4	99.6	97.6	91.8	96072	13838	2.2	1.4
219	GRCh37	SureSelect V6-Post	60456963	104881414	15630600775	149.03	104249935	99.3	67967612	72.4	138.1	99.6	98.9	97.3	99261	15258	2.3	1.5
220	GRCh37	SureSelect V6-Post	60456963	89567994	13340868462	148.95	89437964	99.8	58789541	72.6	119.6	99.6	98.6	96.3	97893	14694	2.2	1.4
221	GRCh37	SureSelect V6-Post	60456963	79749808	11897060036	149.18	77958309	97.7	48830301	69.3	98.9	99.8	98.6	95.7	96200	14237	2.3	1.3
222	GRCh37	SureSelect V6-Post	60456963	94880276	14088362488	148.49	93471889	98.5	60913804	73.1	123.7	99.6	98.4	96.3	96422	14051	2.3	1.4
223	GRCh37	SureSelect V6-Post	60456963	96585068	14297128478	148.03	96504574	99.9	60588362	70.3	122.7	99.8	99	97	97657	14760	2.3	1.4
224	GRCh37	SureSelect V6-Post	60456963	85839570	12722093963	148.21	84614252	98.5	56687176	76.9	116.8	99.5	97.8	94.2	94333	13381	2.3	1.3
225	GRCh37	SureSelect V6-Post	60456963	70636502	10509296187	148.78	69803555	98.8	45863712	72.3	93.9	99.5	97.4	93.4	93690	12895	2.3	1.4
226	GRCh37	SureSelect V6-Post	60456963	81042980	11972637742	147.73	80003241	98.7	56518156	78.4	116.6	99.7	97.8	94.2	93016	12803	2.3	1.3
227	GRCh37	SureSelect V6-Post	60456963	69100878	10061245652	145.6	68176594	98.6	47288162	76.5	97.9	98.6	92.8	85.6	83028	8806	2.3	1.2
228	GRCh37	SureSelect V6-Post	60456963	87668374	13030886860	148.64	87307964	99.5	58626997	74.5	120.4	99.7	98.1	95	94780	12544	2.3	1.4
229	GRCh37	SureSelect V6-Post	60456963	66482072	9853481598	148.21	64454313	96.9	43549898	74.2	89.4	99.7	96.9	91.1	93319	12599	2.3	1.3
230	GRCh37	SureSelect V6-Post	60456963	74690024	11164132212	149.47	74147367	99.2	47229758	69.1	95.6	99.6	98.1	94.4	96861	14036	2.3	1.4
231	GRCh37	SureSelect V6-Post	60456963	79562044	11847577472	148.91	78524827	98.6	51908580	72.5	106.1	99.8	98.3	95.3	95928	13626	2.3	1.3
232	GRCh37	SureSelect V6-Post	60456963	95744072	14278730158	149.13	94051261	98.2	55909954	64.9	113.4	99.6	98.5	96.1	97196	14505	2.3	1.4
233	GRCh37	SureSelect V6-Post	60456963	114122568	16986320661	148.84	111700046	97.8	65031843	65.3	129.4	99.9	99.2	97.4	99224	15577	2.2	1.4
234	GRCh37	SureSelect V6-Post	60456963	79512474	11884029586	149.46	78452840	98.6	49625183	69.6	100.6	99.8	98.2	94.4	95769	13746	2.2	1.3
235	GRCh37	SureSelect V6-Post	60456963	82577090	12316098578	149.15	81807323	99	52316981	69.3	106.3	99.5	98	95	97355	13819	2.3	1.4
236	GRCh37	SureSelect V6-Post	60456963	90725874	13558738884	149.45	89019611	98.1	56207270	68.8	114.7	99.5	97.8	94.3	95807	13182	2.3	1.4
237	GRCh37	SureSelect V6-Post	60456963	79945246	11880499966	148.61	78772657	98.5	54690867	77.2	112.8	99.8	97.6	93.4	94164	12903	2.3	1.3
238	GRCh37	SureSelect V6-Post	60456963	66907310	9974592543	149.08	66146097	98.8	41597056	67.9	83.9	99.8	98.2	94	96992	13980	2.3	1.4
239	GRCh37	SureSelect V6-Post	60456963	86828332	12985377943	149.55	85654575	98.6	49504211	64.1	98.8	99.6	98.8	96.9	98807	15437	2.2	1.4
240	GRCh37	SureSelect V6-Post	60456963	69144154	10339172572	149.53	68082433	98.4	41486910	65.9	83.8	99.8	97.9	93.6	95779	13444	2.3	1.3
241	GRCh37	SureSelect V6-Post	60456963	84447174	12557538018	148.7	82881462	98.1	55310972	73.9	113.2	99.8	98.3	95	94732	13385	2.3	1.3
242	GRCh37	SureSelect V6-Post	60456963	84917966	12632612343	148.76	84768385	99.8	54205531	70.3	109.2	99.8	98.7	96.2	97516	14136	2.3	1.3
243	GRCh37	SureSelect V6-Post	60456963	70491574	10544888954	149.59	69352778	98.3	46964877	74.2	96.1	99.7	97.7	93.4	94557	12970	2.3	1.3
244	GRCh37	SureSelect V6-Post	60456963	67539694	9955686681	147.4	67471300	99.8	44538733	72.1	90.1	99.8	97.9	93.8	94416	13032	2.3	1.3
245	GRCh37	SureSelect V6-Post	60456963	91497168	13674216185	149.45	90445027	98.8	58293200	72.5	119.1	99.6	98.1	95.2	95897	13779	2.3	1.3
246	GRCh37	SureSelect V6-Post	60456963	78427410	11662426707	148.7	77955729	99.3	52492227	74.5	108.3	99.5	97.4	92.8	94477	13251	2.3	1.3
247	GRCh37	SureSelect V6-Post	60456963	96655940	14467178480	149.68	95754264	99	61809874	71	124.8	99.8	99	97.2	99127	15312	2.2	1.4
248	GRCh37	SureSelect V6-Post	60456963	76989110	11457816661	148.82	76460392	99.3	54080750	77.7	112	99.5	97.6	93.6	93980	12963	2.3	1.4
249	GRCh37	SureSelect V6-Post	60456963	78600970	11638009496	148.06	76969286	97.9	53122185	76.6	109.5	99.8	97.7	93.3	94417	13395	2.3	1.3
250	GRCh37	SureSelect V6-Post	60456963	85177058	12616045361	148.12	84284207	98.9	58780818	78.6	121.1	99.6	98.2	94.8	96034	14165	2.3	1.4
251	GRCh37	SureSelect V6-Post	60456963	89615834	13422882771	149.78	88407138	98.6	56655660	70.3	114.2	99.8	98.7	96.3	98366	14543	2.3	1.4
252	GRCh37	SureSelect V6-Post	60456963	81966746	12261730875	149.59	78778250	96.1	49847230	69.6	100.2	99.8	98.7	96	98935	14828	2.2	1.4
253	GRCh37	SureSelect V6-Post	60456963	96769678	14373970299	148.54	96568303	99.7	56400128	64.6	112.6	99.6	98.7	96.5	98643	14430	2.3	1.4
254	GRCh37	SureSelect V6-Post	60456963	74445262	11123497929	149.42	71382617	95.8	47247334	74.3	97.2	99.5	96.8	91.8	93058	12708	2.3	1.3
255	GRCh37	SureSelect V6-Post	60456963	71845132	10731377223	149.37	68829772	95.8	46549341	74.8	95.5	99.7	97	91.8	93190	12487	2.3	1.3
256	GRCh37	SureSelect V6-Post	60456963	74869852	11149795692	148.92	73619898	98.3	49252734	74.8	101.4	99.5	97.1	92.5	93432	12521	2.3	1.3
257	GRCh37	SureSelect V6-Post	60456963	88917026	13279906750	149.35	87668504	98.5	53711588	67.9	108.1	99.8	98.5	95.3	97416	14183	2.3	1.4
258	GRCh37	SureSelect V6-Post	60456963	78372226	11694365104	149.22	77697162	99.1	51358519	72.6	104.1	99.5	98	94.9	97173	13655	2.3	1.4
259	GRCh37	SureSelect V6-Post	60456963	98078490	14611736112	148.98	97951106	99.8	65004463	74.4	131.5	99.6	98.7	96.8	97751	14492	2.3	1.4
260	GRCh37	SureSelect V6-Post	60456963	65377430	9685826387	148.15	63047273	96.4	41681759	72.4	85.4	99.7	96.2	89.2	92741	12221	2.3	1.3
261	GRCh37	SureSelect V6-Post	60456963	83747570	12495984503	149.21	80730828	96.3	51056891	70.4	104.2	99.7	97.2	92.4	94646	12750	2.3	1.3
262	GRCh37	SureSelect V6-Post	60456963	79306442	11841446892	149.31	79206074	99.8	49442202	67.9	99.8	99.8	98.8	96.2	97279	14359	2.3	1.4
263	GRCh37	SureSelect V6-Post	60456963	75139862	11096021441	147.67	74411062	99	49768621	74.2	101.9	99.6	97.9	93.5	95129	13621	2.3	1.3
264	GRCh37	SureSelect V6-Post	60456963	82198800	12291915491	149.54	80194685	97.5	47575767	64.9	94.9	99.8	98.8	96	99312	14925	2.2	1.4
265	GRCh37	SureSelect V6-Post	60456963	66247314	9511914691	143.58	65030226	98.1	33814998	57.5	68.5	99.7	95.3	85.4	89316	11784	2.3	1.2
266	GRCh37	SureSelect V6-Post	60456963	85496954	12699553321	148.54	80786890	94.4	42982946	58.7	86	99.8	98.4	94.8	96389	14307	2.2	1.3
267	GRCh37	SureSelect V6-Post	60456963	79127096	11557598096	146.06	76722806	96.9	45561654	66.2	92.8	99.7	97.2	91.3	94021	13266	2.3	1.3
268	GRCh37	SureSelect V6-Post	60456963	89924316	13338594051	148.33	89276833	99.2	47208769	58.6	95.2	99.6	98.5	95.4	97349	14109	2.3	1.4
269	GRCh37	SureSelect V6-Post	60456963	67991096	9991021906	146.95	66538095	97.8	40477306	67.6	83	99.5	96.4	89.9	92692	12370	2.3	1.3
270	GRCh37	SureSelect V6-Post	60456963	72145848	10780410593	149.43	71043258	98.4	49318463	75.1	101.1	99.5	97.6	93.8	94140	13008	2.3	1.3
271	GRCh37	SureSelect V6-Post	60456963	72274154	10680959236	147.78	70996424	98.2	51037493	79.9	105.1	99.8	97.9	93.3	94198	13202	2.3	1.3
272	GRCh37	SureSelect V6-Post	60456963	81246862	12119259961	149.17	79404875	97.7	55210281	75.9	113.2	99.8	98.1	94.9	95179	13248	2.3	1.3
273	GRCh37	SureSelect V6-Post	60456963	96615324	14338802606	148.41	95002765	98.3	66221219	78.6	136.6	99.6	98.1	95.3	95423	13588	2.3	1.3
274	GRCh37	SureSelect V6-Post	60456963	76760730	11365879685	148.07	76177926	99.2	52119342	75.6	106.8	99.8	98.1	94.7	94372	13174	2.3	1.3
275	GRCh37	SureSelect V6-Post	60456963	84876114	12553174515	147.9	84239780	99.2	59390830	78.9	122.2	99.6	98.2	95.1	95973	13986	2.3	1.4
276	GRCh37	SureSelect V6-Post	60456963	91492884	13605207491	148.7	90874654	99.3	57453605	70.1	116.7	99.8	98.6	96.1	95970	13943	2.3	1.4
277	GRCh37	SureSelect V6-Post	60456963	72554348	10706327119	147.56	72188883	99.4	50165020	77.2	103.6	99.5	96.9	92.3	92115	11995	2.3	1.3
278	GRCh37	SureSelect V6-Post	60456963	82807062	12306294940	148.61	82297914	99.3	56489500	75.6	115.4	99.8	98.5	95.7	95490	13459	2.3	1.3
279	GRCh37	SureSelect V6-Post	60456963	78962968	11658834907	147.65	78424576	99.3	54740050	77.7	112.9	99.5	97.7	94	93600	12927	2.3	1.3
280	GRCh37	SureSelect V6-Post	60456963	71901196	10728503034	149.21	71815280	99.8	48923526	73.2	99.5	99.5	97.5	92.1	96276	13315	2.3	1.4
281	GRCh37	SureSelect V6-Post	60456963	79964904	11902743375	148.85	79846039	99.8	50587107	70.2	102.3	99.8	98.5	95.5	95224	13442	2.3	1.3
282	GRCh37	SureSelect V6-Post	60456963	97429666	14525679392	149.09	97088583	99.6	61711529	71.9	125.8	99.8	98.9	96.9	96962	14262	2.3	1.3
283	GRCh37	SureSelect V6-Post	60456963	67747244	10040337110	148.2	67209562	99.2	47187831	76.6	97.2	99.7	97.3	92.1	93195	12441	2.3	1.3
284	GRCh37	SureSelect V6-Post	60456963	72274062	10693761880	147.96	71885616	99.4	51129756	78.3	105.6	99.7	97.4	92.8	92622	12241	2.3	1.3
285	GRCh37	SureSelect V6-Post	60456963	78410656	11692605027	149.12	77997039	99.4	51508909	71.3	104.4	99.8	98.6	95.8	96572	13862	2.3	1.4
286	GRCh37	SureSelect V6-Post	60456963	69553022	10372731115	149.13	68496355	98.4	44836347	70.8	91.7	99.8	97.7	93.5	93978	12563	2.3	1.3
287	GRCh37	SureSelect V6-Post	60456963	70733204	10517773422	148.7	70648995	99.8	50007909	75.9	101.9	99.8	98.3	94.9	95699	13458	2.3	1.4
288	GRCh37	SureSelect V6-Post	60456963	74267656	11005071705	148.18	72107131	97	51363007	77.6	105.7	99.7	97.4	93.2	93188	12743	2.3	1.3
289	GRCh37	SureSelect V6-Post	60456963	71412450	10625959106	148.8	70889295	99.2	49497407	75.8	101.4	99.5	97.8	94.2	94751	12904	2.3	1.3
290	GRCh37	SureSelect V6-Post	60456963	70692942	10538833104	149.08	70359968	99.5	50611742	77.7	104.3	99.5	97.4	93.3	93630	12603	2.3	1.3
291	GRCh37	SureSelect V6-Post	60456963	70350500	10371388596	147.42	69812861	99.2	51960935	82	106.9	99.8	97.9	93.5	95483	13466	2.3	1.3
292	GRCh37	SureSelect V6-Post	60456963	85216272	12667349132	148.65	84226950	98.8	57417864	75.3	118.1	99.5	97.8	94.4	94686	13229	2.3	1.3
293	GRCh37	SureSelect V6-Post	60456963	68538998	10143652035	148	67800958	98.9	46432219	75	95.7	99.7	97	91.6	91893	12035	2.3	1.3
294	GRCh37	SureSelect V6-Post	60456963	89615834	13422882771	149.78	88407138	98.6	56655660	70.3	114.2	99.8	98.7	96.3	98366	14543	2.3	1.4
295	GRCh37	SureSelect V6-Post	60456963	89214156	13255650800	148.58	86788405	97.2	58198363	75.5	119.9	99.8	97.6	93.3	94130	12944	2.3	1.3
296	GRCh37	SureSelect V6-Post	60456963	98496878	14630677652	148.54	96718609	98.1	64628956	74.6	132.5	99.5	98.1	95.5	95515	13528	2.3	1.4
297	GRCh37	SureSelect V6-Post	60456963	133208110	19908341607	149.45	132828366	99.7	82947250	71.2	168.5	99.8	99.2	98.1	97536	15199	2.3	1.4
298	GRCh37	SureSelect V6-Post	60456963	93021132	13917565388	149.62	92787865	99.7	57325946	68.3	115.4	99.8	98.9	96.7	98302	14570	2.2	1.4
299	GRCh37	SureSelect V6-Post	60456963	95424612	14251666048	149.35	93887823	98.3	61802351	72.6	125.8	99.8	98.7	96.5	97602	14204	2.3	1.3
300	GRCh37	SureSelect V6-Post	60456963	96759036	14431068573	149.14	95677394	98.8	62508046	73.1	128	99.8	98.4	95.7	95393	13447	2.3	1.4
301	GRCh37	SureSelect V6-Post	60456963	74602606	11057006389	148.21	73857067	99	48990971	72	99.6	99.8	98.4	95.2	90144	13190	2.3	0.9
302	GRCh37	SureSelect V6-Post	60456963	73291106	10886387436	148.54	73010714	99.6	48994187	72.8	99.3	99.6	98.4	95.7	97390	13973	2.3	1.4
303	GRCh37	SureSelect V6-Post	60456963	68945740	10230753983	148.39	67757640	98.2	45044410	72.6	91.9	99.5	97.7	93.8	94565	13026	2.3	1.4
304	GRCh37	SureSelect V6-Post	60456963	71222358	10561486767	148.29	69845067	98	45271802	70.4	92.3	99.5	97.5	93.7	94215	12858	2.3	1.3
305	GRCh37	SureSelect V6-Post	60456963	74283468	11107867945	149.53	74153741	99.8	45610938	67.3	92.7	99.6	98.1	94.7	96188	13752	2.3	1.4
306	GRCh37	SureSelect V6-Post	60456963	84917966	12632612343	148.76	84768385	99.8	54205531	70.3	109.2	99.8	98.7	96.2	97516	14136	2.3	1.3
307	GRCh37	SureSelect V6-Post	60456963	82767620	12330902129	148.98	81973783	99	53666774	70.9	108.6	99.8	98.7	96.3	97432	14506	2.3	1.4
308	GRCh37	SureSelect V6-Post	60456963	85366722	12719434713	149	80947217	94.8	50816610	69.2	101.7	99.8	98.8	96.1	98056	14670	2.3	1.4
309	GRCh37	SureSelect V6-Post	60456963	72192642	10728411934	148.61	70693445	97.9	47998644	75.2	98.9	99.5	97.3	92.3	93998	13094	2.3	1.3
310	GRCh37	SureSelect V6-Post	60456963	92011764	13688800226	148.77	91594969	99.5	57781157	69.3	115.9	99.8	98.9	96.7	98243	14685	2.2	1.3
311	GRCh37	SureSelect V6-Post	60456963	76394152	11415320659	149.43	75583832	98.9	48116259	70.2	97.8	99.6	98.3	95.4	96955	14096	2.3	1.4
312	GRCh37	SureSelect V6-Post	60456963	78373378	11707910813	149.39	76946984	98.1	50615044	72.3	103.2	99.5	97.9	94.7	96005	13429	2.3	1.4
313	GRCh37	SureSelect V6-Post	60456963	77573202	11568553830	149.13	76979373	99.2	51519474	73.7	105.8	99.5	97.6	93.9	95091	12994	2.3	1.3
314	GRCh37	SureSelect V6-Post	60456963	75576650	11231595688	148.61	73611177	97.3	47791221	70.2	96.5	99.8	98.5	95.3	97070	13992	2.3	1.3
315	GRCh37	SureSelect V6-Post	60456963	70852314	10573231522	149.23	70789231	99.9	48341831	75.9	100.1	99.5	96.8	91.7	92651	12434	2.3	1.3
316	GRCh37	SureSelect V6-Post	60456963	124146714	18386632535	148.1	122929460	99	76068155	69.9	153.3	99.6	99.1	97.8	98590	15320	2.3	1.4
317	GRCh37	SureSelect V6-Post	60456963	90002478	13319094849	147.99	89415265	99.3	63820643	78.5	131.5	99.8	98.3	95.2	95168	13399	2.3	1.3
318	GRCh37	SureSelect V6-Post	60456963	84449048	12569344484	148.84	83142508	98.4	58388937	76.6	119.4	99.8	98.4	95.5	95273	13584	2.2	1.4
319	GRCh37	SureSelect V6-Post	60456963	77787444	11581391087	148.89	74817948	96.1	47903756	70	96.3	99.8	98.8	96	97203	14593	2.2	1.4
320	GRCh37	SureSelect V6-Post	60456963	99323820	14810525586	149.11	98489983	99.1	63667870	70.9	128.7	99.9	99	96.8	97880	14676	2.3	1.4
321	GRCh37	SureSelect V6-Post	60456963	79368034	11799287122	148.67	77859859	98	50212952	70.9	101.6	99.8	98.6	95.9	97521	14269	2.3	1.4
322	GRCh37	SureSelect V6-Post	60456963	78490098	11696453742	149.02	77518559	98.7	51043995	73	103.9	99.8	98.4	95.6	96277	13686	2.3	1.3
323	GRCh37	SureSelect V6-Post	60456963	76333826	11342057883	148.58	75366975	98.7	48412219	70.8	98	99.6	98.4	95.6	96854	14413	2.2	1.4
324	GRCh37	SureSelect V6-Post	60456963	82650020	12310776384	148.95	78860265	95.4	51374075	70.5	103	99.8	98.8	96.6	98114	14841	2.2	1.4
325	GRCh37	SureSelect V6-Post	60456963	77316826	11463120155	148.26	75902856	98.1	51120027	72	102.7	99.8	98.2	95.4	97737	14550	2.3	1.4
326	GRCh37	SureSelect V6-Post	60456963	68404606	10171396235	148.69	66797464	97.6	40799088	66.9	83	99.5	97.2	92	93589	12515	2.3	1.3
327	GRCh37	SureSelect V6-Post	60456963	77248690	11509291654	148.99	75778154	98	49960003	71.7	101.8	99.8	98.2	94.6	94931	13463	2.3	1.3
328	GRCh37	SureSelect V6-Post	60456963	100023320	14876104423	148.73	98390845	98.3	62581220	70.7	126.5	99.6	98.8	97	98050	14764	2.3	1.4
329	GRCh37	SureSelect V6-Post	60456963	117032478	17297074638	147.8	116119051	99.2	74482260	70.6	149.5	99.9	99.3	98	105691	16326	2.2	2
330	GRCh37	SureSelect V6-Post	60456963	123452914	18409646953	149.12	122067236	98.8	71065612	64.3	143.4	99.9	99.3	98.1	98989	15831	2.2	1.4
331	GRCh37	SureSelect V6-Post	60456963	76541406	11340327214	148.16	75628457	98.8	49537916	71.5	101.9	99.5	97.2	92.6	93421	12583	2.3	1.3
332	GRCh37	SureSelect V6-Post	60456963	117278484	17435790442	148.67	116431205	99.2	70641542	67.7	143.2	99.9	99.2	97.8	98961	15169	2.2	1.4
333	GRCh37	SureSelect V6-Post	60456963	82158052	12251901421	149.13	80594494	98	55048486	73.3	111.5	99.6	98.6	96.4	97852	14410	2.3	1.4
334	GRCh37	SureSelect V6-Post	60456963	116130944	17060423120	146.91	113704113	97.9	78046192	77.6	161	99.8	98.7	96.3	95702	14089	2.3	1.4
335	GRCh37	SureSelect V6-Post	60456963	123002778	18256338116	148.42	122634500	99.7	83942113	75.4	172.1	99.8	99.2	97.7	97156	14605	2.3	1.4
336	GRCh37	SureSelect V6-Post	60456963	89269912	13299567191	148.98	88692030	99.3	59790865	73.5	122.2	99.6	98.4	96	96562	13961	2.3	1.4
337	GRCh37	SureSelect V6-Post	60456963	108704112	16141639801	148.49	106333771	97.8	66848656	69.8	137.8	99.8	98.6	95.8	96505	14131	2.3	1.4
338	GRCh37	SureSelect V6-Post	60456963	89911938	13445198721	149.54	88759064	98.7	58928368	71.4	119.7	99.8	98.9	96.8	97893	14790	2.3	1.4
339	GRCh37	SureSelect V6-Post	60456963	82027990	12220040655	148.97	81934292	99.8	55647890	73.2	112.7	99.6	98.7	96.6	98569	14625	2.3	1.4
340	GRCh37	SureSelect V6-Post	60456963	84182538	12500432009	148.49	83117784	98.7	58672201	76.9	120.8	99.6	98	94.8	94575	13194	2.3	1.3
341	GRCh37	SureSelect V6-Post	60456963	94007264	14011053315	149.04	93096602	99	62638938	73.2	128.5	99.6	98.4	96	97282	13915	2.3	1.4
342	GRCh37	SureSelect V6-Post	60456963	90579906	13490934767	148.94	89800028	99.1	59628998	71.8	121.5	99.8	98.8	96.4	97364	14311	2.3	1.4
343	GRCh37	SureSelect V6-Post	60456963	81542760	12014507562	147.34	79911529	97.9	58134208	80.2	119.7	99.5	97.9	94	94550	13494	2.3	1.3
344	GRCh37	SureSelect V6-Post	60456963	87035234	12922936361	148.48	86197046	99	61173029	77.1	125	99.8	98.5	95.8	95853	13791	2.3	1.3
345	GRCh37	SureSelect V6-Post	60456963	77481294	11499556500	148.42	76478939	98.7	49643920	71.4	100.9	99.8	98.4	94.8	94748	13606	2.3	1.3
346	GRCh37	Twist Human Core Exomeist Human Core Exome	33054537	99433028	13847247277	139.26	99302295	99.8	74944366	82.5	221.6	99.6	98.9	98.5	60292	8906	2.4	1.5
347	GRCh37	SureSelect V6-Post	60456963	74078568	11003005695	148.53	73336315	98.9	49164177	73.4	100.3	99.8	98.2	94.6	94953	13229	2.3	1.3
348	GRCh37	Twist Human Core Exome	33069831	60380215	8497464985	140.733	60328267	99.91	56597292	93.7	172.15	99.6	98.9	98.3	59724	8656	2.45186	1.42617
349	GRCh37	SureSelect V6-Post	60456963	68308254	10182178459	149.06	66774921	97.7	45352253	74	92.6	99.5	97.6	93.2	95048	13350	2.3	1.4
350	GRCh37	SureSelect V6-Post	60456963	88340094	13201825395	149.44	87973402	99.5	57770233	71.1	117	99.8	98.8	96.3	97883	14589	2.3	1.4
351	GRCh37	SureSelect V6-Post	60456963	78361878	11612674004	148.19	77055182	98.3	54699663	78.6	112.9	99.8	97.8	93.4	94932	13515	2.3	1.3
352	GRCh37	SureSelect V6-Post	60456963	79896944	11767962065	147.29	78894340	98.7	55590338	78.9	114.2	99.6	98.3	94.8	95395	13978	2.3	1.4
353	GRCh37	SureSelect V6-Post	60456963	76079950	11279791735	148.26	74781370	98.2	51079387	74.2	103.6	99.8	98.6	95.5	97318	14150	2.2	1.4
354	GRCh37	SureSelect V6-Post	60456963	68420576	10200931632	149.09	67232446	98.2	39048492	63	79.3	99.5	97.2	91.8	94830	13173	2.3	1.4
355	GRCh37	SureSelect V6-Post	60456963	87146480	13001820390	149.2	86729371	99.5	58119185	73	117.9	99.8	98.9	96.8	94832	14315	2.2	1.2
356	GRCh37	SureSelect V6-Post	60456963	105673674	15764263249	149.18	105561271	99.8	69275909	72.8	140.3	99.6	99	97.6	98598	15047	2.2	1.4
357	GRCh37	SureSelect V6-Post	60456963	80318456	11975872409	149.1	80249419	99.9	53011019	72.3	107.6	99.6	98.5	96	97632	14412	2.3	1.4
358	GRCh37	SureSelect V6-Post	60456963	86147258	12866969869	149.36	85269610	98.9	54558577	70.7	110.1	99.6	98.5	96.1	98060	14598	2.2	1.4
359	GRCh37	SureSelect V6-Post	60456963	83820476	12476733783	148.85	82794013	98.7	55480952	75.2	113.5	99.8	98.2	95.1	95584	13395	2.3	1.3
360	GRCh37	SureSelect V6-Post	60456963	70790666	10553295106	149.08	70063486	98.9	45742175	70.5	92.8	99.8	98.4	94.5	96053	13642	2.3	1.3
361	GRCh37	SureSelect V6-Post	60456963	87501104	13020732567	148.81	87328447	99.8	55021328	67.9	112	99.6	98.6	96	96529	14174	2.3	1.4
362	GRCh37	SureSelect V6-Post	60456963	84887034	12672579792	149.29	83972352	98.9	55665228	73.9	112.6	99.8	98.8	96.4	96684	14408	2.3	1.3
363	GRCh37	SureSelect V6-Post	60456963	82524284	12270217544	148.69	81811792	99.1	55817276	76.4	115.2	99.5	97.6	93.9	94459	13043	2.3	1.3
364	GRCh37	Twist Human Core Exomeist Human Core Exome	33054537	84182598	11958409039	142.05	84009321	99.7	60502728	82.6	179.3	99.5	98.8	98.2	59333	9002	2.4	1.4
365	GRCh37	Twist Human Core Exomeist Human Core Exome	33054537	77677116	10990239041	141.49	77409677	99.6	56771662	83.6	168.1	99.3	98.6	98	59422	8825	2.4	1.4
366	GRCh37	Twist Human Core Exomeist Human Core Exome	33054537	93699952	13234924956	141.25	93392040	99.6	68174061	83	201.9	99.5	98.9	98.4	60023	9020	2.4	1.5
367	GRCh37	Twist Human Core Exomeist Human Core Exome	33054537	73621012	10436940701	141.77	73339909	99.6	53107877	82	156.6	99.5	98.9	98.3	60350	9255	2.4	1.6
368	GRCh37	Twist Human Core Exomeist Human Core Exome	33054537	83633984	11859409891	141.8	83507079	99.8	60505534	82.1	178.6	99.5	98.9	98.4	60668	9401	2.4	1.5
369	GRCh37	Twist Human Core Exomeist Human Core Exome	33054537	80856738	11512224118	142.38	80598625	99.6	58453588	81.6	173.2	99.6	99.1	98.6	59884	9221	2.4	1.4
370	GRCh37	Twist Human Core Exomeist Human Core Exome	33054537	62353884	8841953874	141.8	61872405	99.2	44470618	82.1	131.2	99.6	98.9	98.2	59664	8735	2.4	1.4
371	GRCh37	Twist Human Core Exomeist Human Core Exome	33054537	75459048	10664081601	141.32	75187586	99.6	54621383	82.6	161.3	99.5	98.9	98.3	60344	9149	2.4	1.5
372	GRCh37	Twist Human Core Exomeist Human Core Exome	33054537	106906156	15104719474	141.29	106411657	99.5	76951706	82.5	230.7	99.6	99	98.7	59921	9685	2.4	1.5
373	GRCh37	Twist Human Core Exomeist Human Core Exome	33054537	98325148	13979078556	142.17	97903821	99.5	69387140	81.8	208.3	99.6	99	98.7	59826	9474	2.4	1.4
374	GRCh37	Twist Human Core Exomeist Human Core Exome	33054537	71769718	10181729165	141.87	71598996	99.7	51649861	81.8	155	99.6	98.9	98.4	59746	9021	2.4	1.4
375	GRCh37	Twist Human Core Exomeist Human Core Exome	33054537	94053156	13306044042	141.47	93889956	99.8	67950736	82.6	204.1	99.4	98.8	98.4	60059	9422	2.4	1.4
376	GRCh37	Twist Human Core Exomeist Human Core Exome	33054537	60956278	8625186932	141.5	60114789	98.6	43695477	82.7	130.8	99.4	98.7	98	59214	8616	2.4	1.4
377	GRCh37	Twist Human Core Exomeist Human Core Exome	33054537	96817452	13678612091	141.28	96443036	99.6	70087829	82.3	210	99.5	98.8	98.5	59894	9382	2.4	1.5
378	GRCh37	Twist Human Core Exome	33069831	60916604	8523975716	139.929	60849478	99.89	57322798	94.1	174.07	99.4	98.7	98.2	59464	8787	2.42062	1.46865
379	GRCh37	Twist Human Core Exome	33069831	71041880	10067004149	141.705	70980803	99.91	65559317	92.3	196.37	99.7	99.2	98.9	60076	9337	2.44512	1.49132
380	GRCh37	Twist Human Core Exome	33069831	60443743	8462015136	139.998	60367665	99.87	56346787	93.2	168.05	99.7	99.2	98.8	59719	9210	2.41857	1.45296
381	GRCh37	Twist Human Core Exome	33069831	67059009	9329249817	139.12	66972227	99.87	63855520	95.2	196.93	99.2	98.5	98	58509	8758	2.42138	1.45106
382	GRCh37	Twist Human Core Exome	33069831	59920042	8470061778	141.356	59838309	99.86	55921246	93.3	169.8	99.6	98.9	98.4	59752	9001	2.45128	1.48128
383	GRCh37	Twist Human Core Exome	33069831	70358614	9949768025	141.415	70233481	99.82	65655132	93.3	199.9	99.4	98.8	98.4	59693	9219	2.42768	1.50433
384	GRCh37	Twist Human Core Exome	33069831	56488473	7955501637	140.834	56372171	99.79	52971276	93.8	160.7	99.5	98.7	98.1	60117	9006	2.4169	1.50033
385	GRCh37	Twist Human Core Exome	33069831	73173019	10361850661	141.608	73057125	99.84	68318194	93.4	207.69	99.5	98.8	98.4	59861	9367	2.41011	1.5092
386	GRCh37	Twist Human Core Exome	33069831	48697621	6866453190	141.002	48483260	99.56	45537873	93.5	138.51	99.6	99.1	98.5	60084	9122	2.42242	1.45285
387	GRCh37	Twist Human Core Exome	33069831	71278453	10017519813	140.541	71121302	99.78	66720173	93.6	203.13	99.5	99	98.7	60359	9439	2.41378	1.5461
388	GRCh37	Twist Human Core Exome	33069831	75405283	10207949320	135.374	75295968	99.86	72245758	95.8	215.59	99.6	99	98.7	59613	9416	2.4051	1.45923
389	GRCh37	Twist Human Core Exome	33069831	57416086	8074312605	140.628	57228408	99.67	53745901	93.6	163.83	99.7	99	98.5	60407	9231	2.42715	1.60723
390	GRCh37	Twist Human Core Exome	33069831	73659160	10344206434	140.433	73509483	99.8	69026634	93.7	210.01	99.8	99.3	99	60478	9647	2.40683	1.54153
391	GRCh37	Twist Human Core Exome	33069831	67818195	9477160029	139.744	67675677	99.79	63753689	94	193.45	99.8	99.2	98.9	60179	9356	2.40938	1.4732
392	GRCh37	Twist Human Core Exome	33069831	51594443	7253561323	140.588	51496887	99.81	48374260	93.8	147.59	99.7	99	98.5	59434	8845	2.42283	1.38503
393	GRCh37	Twist Human Core Exome	33069831	62086715	8786969470	141.527	61911805	99.72	57725542	93	174.63	99.6	99	98.7	60021	9450	2.39851	1.47478
394	GRCh37	Twist Human Core Exome	33069831	121114310	17074633337	140.979	120862488	99.79	112373509	92.8	338.22	100	99.4	99.2	60487	10390	2.39471	1.55327
395	GRCh37	Twist Human Core Exome	33069831	92180432	13116780008	142.295	91973292	99.78	85140158	92.4	258.52	99.8	99.1	98.9	61130	10169	2.40994	1.52465
396	GRCh37	Twist Human Core Exome	33069831	69073298	9782296640	141.622	68907439	99.76	64150291	92.9	193.91	99.8	99.3	98.9	60065	9670	2.42407	1.52265
397	GRCh37	Twist Human Core Exome	33069831	56036936	7923650589	141.4	55874172	99.71	52047426	92.9	157.05	99.7	99	98.5	59850	9274	2.41668	1.49619
398	GRCh37	Twist Human Core Exome	33069831	71627797	10199555654	142.397	71522667	99.85	66223673	92.5	200.78	99.8	99.3	99	61147	12303	2.36861	1.55363
399	GRCh37	Twist Human Core Exome	33069831	52617011	7503444651	142.605	52466128	99.71	48510568	92.2	145.41	99.4	98.7	98.1	59843	9252	2.40714	1.45658
400	GRCh37	Twist Human Core Exome	33069831	51365944	7266491828	141.465	51150195	99.58	47857980	93.2	143.33	99.5	98.9	98.3	59834	9021	2.41304	1.42401
401	GRCh37	Twist Human Core Exome	33069831	54323492	7779099133	143.2	54179261	99.73	49835300	91.7	149.55	99.4	98.7	98.2	59307	9358	2.42261	1.47118
402	GRCh37	Twist Human Core Exome	33069831	63672300	9064002315	142.354	63602794	99.89	58766058	92.3	175.82	99.6	99	98.5	60194	9580	2.41546	1.51789
403	GRCh37	Twist Human Core Exome	33069831	54597110	7834158931	143.49	54475363	99.78	49958956	91.5	149.82	99.6	98.9	98.4	59645	9417	2.43716	1.43846
404	GRCh37	Twist Human Core Exome	33069831	52437843	7493494915	142.902	52283667	99.71	48241713	92	144.64	99.4	98.7	98.1	59343	9284	2.43758	1.4509
405	GRCh37	Twist Human Core Exome	33069831	46585113	6638504365	142.503	46460545	99.73	43108863	92.5	130.98	99.8	99	98.5	60077	9307	2.45966	1.48662
406	GRCh37	Twist Human Core Exome	33069831	52300950	7427863781	142.022	52262590	99.93	48785207	93.3	148.99	99.5	99	98.5	59621	9027	2.44252	1.42278
407	GRCh37	Twist Human Core Exome	33069831	61227277	8837231307	144.335	61170709	99.91	55288878	90.3	164.96	99.5	98.9	98.5	59879	9564	2.42812	1.47962
408	GRCh37	Twist Human Core Exome	33069831	52512988	7617975603	145.068	52433774	99.85	47164162	89.8	140.91	99.3	98.7	98.1	60145	9511	2.43431	1.50419
409	GRCh37	Twist Human Core Exome	33069831	50458403	7082373517	140.361	50341663	99.77	47285868	93.7	143.62	99.6	98.7	98	58722	8812	2.41129	1.40077
410	GRCh37	Twist Human Core Exome	33069831	58425484	8296349028	141.999	58384030	99.93	54223103	92.8	164.85	99.3	98.7	98.2	60302	9302	2.43386	1.48918
411	GRCh37	Twist Human Core Exome	33069831	62982539	8881056386	141.008	62899387	99.87	59039190	93.7	180.43	99.4	98.7	98.2	59636	9096	2.45096	1.47896
412	GRCh37	Twist Human Core Exome	33069831	70546229	9926890850	140.715	70468441	99.89	66305897	94	202.22	99.4	98.7	98.3	59655	9265	2.42609	1.44315
413	GRCh37	Twist Human Core Exome	33069831	46614591	6494925539	139.332	46527708	99.81	44063675	94.5	133.03	99.4	98.6	97.9	70738	9201	2.46059	3.63285
414	GRCh37	Twist Human Core Exome	33069831	69164605	9761081853	141.128	69099644	99.91	64734632	93.6	197.31	99.6	98.9	98.5	59875	9504	2.41635	1.48168
415	GRCh37	Twist Human Core Exome	33069831	55214648	7735666264	140.102	55068380	99.74	51994279	94.2	155.16	99.2	98.5	97.8	59514	8914	2.41505	1.47266
416	GRCh37	Twist Human Core Exome	33069831	55464020	7592332529	136.888	55389324	99.87	52323951	94.3	152.92	99.4	98.6	97.9	59149	8856	2.42456	1.4435
417	GRCh37	Twist Human Core Exome	33069831	59253077	8128751412	137.187	59200833	99.91	55846485	94.3	164.28	99.5	99	98.5	59789	9287	2.40465	1.48851
418	GRCh37	Twist Human Core Exome	33069831	51224643	7016433746	136.974	51113635	99.78	48265867	94.2	141.09	99.5	98.6	97.9	60008	8833	2.42121	1.70136
419	GRCh37	Twist Human Core Exome	33069831	56724055	7692590959	135.614	56650299	99.87	53784164	94.8	156.45	99.7	99	98.5	59462	9116	2.43532	1.41032
420	GRCh37	Twist Human Core Exome	33069831	50430667	6901918303	136.86	50384620	99.91	47565829	94.3	138.76	99.5	98.8	98.1	59758	8969	2.42492	1.46887
421	GRCh37	Twist Human Core Exome	33069831	56845809	7688455339	135.251	56793310	99.91	53935901	94.9	156.86	99.5	98.9	98.3	59174	9003	2.41041	1.46778
422	GRCh37	Twist Human Core Exome	33069831	47637308	6690165810	140.44	47454076	99.62	45012312	94.5	136.15	99.7	99.2	98.6	59899	8995	2.42652	1.43444
423	GRCh37	Twist Human Core Exome	33069831	52792757	7443079128	140.987	52750567	99.92	49733126	94.2	151.32	99.5	99.1	98.6	60046	9312	2.41481	1.48619
424	GRCh37	Twist Human Core Exomeist Human Core Exome	33054537	53484154	7680735972	143.61	53303351	99.6	39012419	83	119.6	99.2	98.4	97.6	59282	8777	2.4	1.4
425	GRCh37	Twist Human Core Exomeist Human Core Exome	33054537	59295722	8352292498	140.86	59154838	99.7	43964152	84.2	133.8	99.4	98.8	98.1	80693	10291	2.4	5.2
426	GRCh37	Twist Human Core Exomeist Human Core Exome	33054537	52299508	7373916811	140.99	52188679	99.7	39624517	83.6	120	99.5	98.9	98.2	59253	8867	2.4	1.4
427	GRCh37	Twist Human Core Exome	33069831	58553760	8185743673	139.799	58501779	99.91	55303840	94.4	167.62	99.6	99	98.5	59375	9011	2.40609	1.47086
428	GRCh37	IDT xGen Exome Research Panel v2	34349619	51849024	7517233187	145	53481246	99.13	42580759	85.6	111.03	99.1	98.7	98.3	63954	10332	2.36441	1.51085
429	GRCh37	IDT xGen Exome Research Panel v2	34349619	57366852	8255201889	143.9	58743805	99.71	48155402	88.3	125.97	99.3	99	98.6	63689	10577	2.33852	1.52596
430	GRCh37	IDT xGen Exome Research Panel v2	34349619	59481428	8621319532	144.9	61612618	99.32	48801299	85.4	125.75	99.2	98.8	98.4	63948	10706	2.36763	1.57451
431	GRCh37	IDT xGen Exome Research Panel v2	34349619	37070272	5393368876	145.5	37728592	98.98	30442807	86.9	79.04	99.1	98.6	97.9	64139	10181	2.3667	1.53965
432	GRCh37	IDT xGen Exome Research Panel v2	34349619	43269582	6279318088	145.1	44011581	98.95	35686004	87.2	92.85	99.1	98.7	98.1	63736	10398	2.36373	1.48902
433	GRCh37	IDT xGen Exome Research Panel v2	34349619	56699038	8209348853	144.8	58037138	99.62	47171894	87.6	123.18	99.1	98.8	98.4	64482	10739	2.34468	1.58458
434	GRCh37	IDT xGen Exome Research Panel v2	34349619	59253702	8556393530	144.4	60824642	98.5	49072447	87.3	125.19	99.3	98.9	98.5	63771	10531	2.36239	1.51936
435	GRCh37	IDT xGen Exome Research Panel v2	34349619	47753054	6896995756	144.4	48768310	99.57	39848251	87.9	103.69	99.3	98.9	98.4	63191	10407	2.36051	1.50588
436	GRCh37	IDT xGen Exome Research Panel v2	34349619	48681750	7053976086	144.9	50569314	99.31	39544493	83.9	102.25	99.2	98.7	98.2	63692	10453	2.36959	1.48746
437	GRCh37	IDT xGen Exome Research Panel v2	34349619	65382720	9357476741	143.1	67283876	98.78	53944893	86.4	138.33	99.2	98.8	98.4	63588	10831	2.36712	1.54221
438	GRCh37	IDT xGen Exome Research Panel v2	34349619	62651210	9208810890	147	64545289	99.61	49368549	83.5	127.62	99.2	98.8	98.5	65346	11168	2.34661	1.57999
439	GRCh37	IDT xGen Exome Research Panel v2	34349619	61718544	8944723659	144.9	64520100	99.26	49454495	82.1	127.57	99.4	99	98.6	63125	10812	2.38109	1.49898
440	GRCh37	IDT xGen Exome Research Panel v2	34349619	65819828	9494740701	144.3	67918217	99.15	53981567	85.2	140.05	99.4	99	98.7	63804	10926	2.34859	1.54929
441	GRCh37	IDT xGen Exome Research Panel v2	34349619	58428284	8492445183	145.3	59811213	99.81	48100552	85.9	127.74	99.1	98.8	98.4	63883	10672	2.35221	1.55817
442	GRCh37	IDT xGen Exome Research Panel v2	34349619	46246514	6683553247	144.5	47613679	99.23	37872461	85	98.96	99.1	98.7	98.1	63479	10460	2.37762	1.52752
443	GRCh37	IDT xGen Exome Research Panel v2	34349619	53760926	7931163197	147.5	55364297	99.67	42625784	82.5	112.37	99.2	98.8	98.4	64307	11308	2.36809	1.60639
444	GRCh37	IDT xGen Exome Research Panel v2	34349619	44318750	6573617766	148.3	45344448	97.78	33807793	81	86.49	99.3	98.9	98.2	63797	10959	2.35562	1.52316
445	GRCh37	IDT xGen Exome Research Panel v2	34349619	58500182	8465017230	144.7	62345176	99.27	46277463	79.8	117.8	99.2	98.8	98.4	63825	10698	2.38199	1.55018
446	GRCh37	IDT xGen Exome Research Panel v2	34349619	55768788	8190166245	146.9	57464467	99.7	44498041	83.7	116.11	99.2	98.8	98.4	64644	11078	2.33681	1.54096
447	GRCh37	Twist Human Core Exomeist Human Core Exome	33054537	77907632	11482839529	147.39	77597240	99.6	51889950	76.8	160.3	99.4	98.6	98.1	60263	9861	2.4	1.5
448	GRCh37	Twist Human Core Exomeist Human Core Exome	33054537	71147188	10482772537	147.34	70956569	99.7	47242608	76	146.3	99.5	98.7	98	59401	9477	2.4	1.4
449	GRCh37	Twist Human Core Exomeist Human Core Exome	33054537	54397060	8064879302	148.26	54007778	99.2	33591405	70.7	102.6	99.7	98.6	97.6	60070	9438	2.4	1.4
450	GRCh37	IDT xGen Exome Research Panel v2	34349619	45637720	6646456412	145.6	46752155	99.59	37084822	84.6	98.19	99.2	98.9	98.6	65769	10898	2.32721	1.52863
451	GRCh37	IDT xGen Exome Research Panel v2	34349619	44792380	6459433031	144.2	46955890	98.84	36354995	83.4	92.85	99.2	98.8	98.6	65634	10460	2.35689	1.55953
452	GRCh37	Twist Human Core Exomeist Human Core Exome	33054537	52307158	7772189125	148.59	52065118	99.5	35073392	76.7	108.4	99.3	98.6	97.9	60388	9369	2.4	1.4
453	GRCh37	Twist Human Core Exomeist Human Core Exome	33054537	49361078	7318285877	148.26	48982377	99.2	31696862	75.2	96.1	99.3	98.5	97.5	60358	9194	2.4	1.4
454	GRCh37	Twist Human Core Exomeist Human Core Exome	33054537	57683086	8550742383	148.24	56887087	98.6	36904236	76	113.7	99.5	98.9	98.2	59746	9303	2.4	1.4
455	GRCh37	Twist Human Core Exomeist Human Core Exome	33054537	57670984	8559250351	148.42	57543006	99.7	36057444	74.8	111	99.6	98.7	97.8	60059	9332	2.4	1.4
456	GRCh37	Twist Human Core Exomeist Human Core Exome	33054537	53321016	7886783429	147.91	53084430	99.5	34852025	76.2	107.3	99.6	99	98.3	60678	9439	2.4	1.5
457	GRCh37	IDT xGen Exome Research Panel v2	34349619	46294698	6682914425	144.4	49112445	99.88	36168086	78.8	93.7	99.2	98.9	98.6	65476	10528	2.3605	1.50573
458	GRCh37	Twist Human Core Exomeist Human Core Exome	33054537	66995212	9859704335	147.17	66846191	99.7	44343948	77.4	137.5	99.4	98.9	98.3	60247	9446	2.4	1.5
459	GRCh37	IDT xGen Exome Research Panel v2	34349619	42564458	6165560816	144.9	43845401	99.88	34276167	82.4	90.41	99.4	99.1	98.8	66342	10653	2.35688	1.54324
460	GRCh37	IDT xGen Exome Research Panel v2	34349619	47377854	6889126909	145.4	49428601	99.88	36596932	78.5	95.58	99.3	98.9	98.7	67555	10705	2.32243	1.62023
461	GRCh37	IDT xGen Exome Research Panel v2	34349619	48741916	7072068165	145.1	50163360	99.43	38241142	80.9	100.04	99.4	99.1	98.9	67249	10904	2.32521	1.5784
462	GRCh37	IDT xGen Exome Research Panel v2	34349619	49021654	7147097712	145.8	50558599	98.97	38606093	81.4	100.31	99.4	99.1	98.9	67391	11016	2.34563	1.60242
463	GRCh37	IDT xGen Exome Research Panel v2	34349619	47044416	6885071406	146.4	48556044	98.7	35822800	79	92.35	99.4	99.1	98.9	66667	10802	2.32869	1.50097
464	GRCh37	Twist Human Core Exomeist Human Core Exome	33054537	52124164	7624152982	146.27	51948181	99.6	37018699	78.2	115.3	99.5	98.8	98	59278	8839	2.4	1.3
465	GRCh37	Twist Human Core Exomeist Human Core Exome	33054537	47583190	7011767853	147.36	47334561	99.4	33438098	78.2	105.8	99.2	98.4	97.4	58935	8679	2.4	1.4
466	GRCh37	Twist Human Core Exomeist Human Core Exome	33054537	54972196	8040126703	146.26	54823988	99.7	37908975	77.8	117.9	99.3	98.6	97.9	59534	9048	2.4	1.4
467	GRCh37	Twist Human Core Exomeist Human Core Exome	33054537	50537436	7364048697	145.71	50422688	99.7	36838828	79.9	114.9	99.2	98.6	97.8	60467	8757	2.4	1.4
468	GRCh37	IDT xGen Exome Research Panel v2	34349619	44894404	6542412172	145.7	46464245	98.96	34265661	78.3	89.46	99.4	99.1	98.8	66822	10587	2.34947	1.57173
469	GRCh37	IDT xGen Exome Research Panel v2	34349619	63098220	9343182080	148.1	63319090	99.88	50017886	85.6	132.35	99.2	99	98.8	66678	11514	2.29812	1.56992
470	GRCh37	IDT xGen Exome Research Panel v2	34349619	55527330	8208736950	147.8	55777076	99.88	43886082	84.7	116.81	99.2	98.9	98.8	67112	11290	2.2987	1.61149
471	GRCh37	IDT xGen Exome Research Panel v2	34349619	51268524	7523100000	146.7	54494352	99.54	38910412	76.4	99.83	99.4	99.1	98.9	66566	10789	2.31075	1.52307
472	GRCh37	IDT xGen Exome Research Panel v2	34349619	51526636	7575158850	147	52931890	99.57	40012326	81.2	104.37	99.4	99.1	98.9	66986	11138	2.30208	1.56128
473	GRCh37	IDT xGen Exome Research Panel v2	34349619	61316966	9000130113	146.8	63006776	99.76	47224854	80.8	123.62	99.4	99.1	99	67181	11314	2.30599	1.62225
474	GRCh37	IDT xGen Exome Research Panel v2	34349619	53652544	7845654989	146.2	55466329	99.18	36495240	70.3	95.57	99.5	99.1	98.8	66901	10704	2.35697	1.55985
475	GRCh37	IDT xGen Exome Research Panel v2	34349619	51432768	7551907408	146.8	54182240	98.84	37113175	73.1	95.5	99.5	99.1	98.9	66517	10711	2.35385	1.55885
476	GRCh37	IDT xGen Exome Research Panel v2	34349619	54441194	7990860669	146.8	55789580	99.62	37153998	70.9	98.77	99.3	98.9	98.7	67801	11018	2.29323	1.64752
477	GRCh37	IDT xGen Exome Research Panel v2	34349619	55986232	8245351946	147.3	57695970	99.44	39781697	73.6	104.66	99.5	99.1	98.9	67259	11077	2.29459	1.57231
478	GRCh37	IDT xGen Exome Research Panel v2	34349619	53762956	7899442656	146.9	55440277	99.78	42046980	80.2	112.07	99.2	98.9	98.8	67193	10892	2.31621	1.65031
479	GRCh37	IDT xGen Exome Research Panel v2	34349619	49693382	7328419457	147.5	50050528	99.86	39453512	83	106.81	99.4	99.1	98.9	66745	11185	2.30634	1.52642
480	GRCh37	IDT xGen Exome Research Panel v2	34349619	57523854	8506759313	147.9	57833471	99.86	45215511	82.7	122.52	99.2	99	98.8	67868	11464	2.28182	1.63135
481	GRCh37	IDT xGen Exome Research Panel v2	34349619	59803000	8832281635	147.7	60287893	99.86	46937161	82.5	126.54	99.4	99.1	99	67771	11324	2.27744	1.6318
482	GRCh37	IDT xGen Exome Research Panel v2	34349619	62009492	9150940818	147.6	62680060	99.87	48205653	81.8	129.12	99.4	99.1	99	66956	11324	2.27557	1.57469
483	GRCh37	IDT xGen Exome Research Panel v2	34349619	49570456	7294239780	147.1	50912792	99.63	38794221	80.6	103.83	99.4	99.1	98.8	67175	11056	2.31909	1.5951
484	GRCh37	IDT xGen Exome Research Panel v2	34349619	45034602	6629765140	147.2	46773151	99.01	34478551	78.3	90.38	99.4	99.1	98.8	67628	10891	2.29619	1.59038
485	GRCh37	IDT xGen Exome Research Panel v2	34349619	55207004	8153142506	147.7	55765324	99.85	42620370	81	114.78	99.4	99.1	99	66627	11069	2.31857	1.53488
486	GRCh37	IDT xGen Exome Research Panel v2	34349619	62935044	9300087053	147.8	63805444	99.87	49290421	82.1	131.53	99.4	99.1	99	67420	11432	2.28541	1.62744
487	GRCh37	IDT xGen Exome Research Panel v2	34349619	39545994	5819376828	147.2	42094504	97.71	29730213	75.2	74.95	99.4	99	98.5	65837	10254	2.33166	1.48895
488	GRCh37	IDT xGen Exome Research Panel v2	34349619	54156636	7976704070	147.3	55972717	99.48	42852955	81.6	113.46	99.3	97.9	96.5	65621	10472	2.31453	1.5152
489	GRCh37	IDT xGen Exome Research Panel v2	34349619	69698426	10245825045	147	74004356	99.31	52731034	77.1	134.55	99.3	98.9	98.8	67136	11002	2.30621	1.56043
490	GRCh37	IDT xGen Exome Research Panel v2	34349619	51098134	7415450324	145.1	52522227	99.92	42902634	94.6	103.33	99.2	98.9	98.5	66188	10750	2.29228	1.64387
491	GRCh37	IDT xGen Exome Research Panel v2	34349619	63051068	9262383396	146.9	65085914	99.54	49417433	82.1	128.63	99.4	99.1	99	67127	11104	2.32625	1.66622
492	GRCh37	IDT xGen Exome Research Panel v2	34349619	78075496	11459171178	146.8	79649743	99.88	60992175	82.1	160.82	99.4	99.2	99.1	67513	11442	2.30557	1.56543
493	GRCh37	IDT xGen Exome Research Panel v2	34349619	59476442	8689059310	146.1	62196974	98.57	46083526	80	116.79	99.3	98.9	98.7	66331	10878	2.30498	1.59634
494	GRCh37	IDT xGen Exome Research Panel v2	34349619	46393446	6809711882	146.8	50046836	98.85	34777140	74.3	87.81	99.4	99	98.7	66579	10277	2.32131	1.55331
495	GRCh37	IDT xGen Exome Research Panel v2	34349619	55892938	8197640620	146.7	59682050	99.34	42832489	77.3	108.54	99.5	99.1	98.9	66526	10775	2.32381	1.5473
496	GRCh37	IDT xGen Exome Research Panel v2	34349619	39062030	5724508186	146.5	39902103	99.41	30739067	81.6	81.27	99.1	98.9	98.6	66104	10627	2.33085	1.5345
497	GRCh37	IDT xGen Exome Research Panel v2	34349619	72924638	10740644849	147.3	74103047	99.91	57289603	83.3	150.51	99.3	99	98.9	68269	11700	2.28485	1.68972
498	GRCh37	IDT xGen Exome Research Panel v2	34349619	61617894	9053951679	146.9	61731002	99.9	49076752	84.5	130.57	99.2	98.9	98.8	67666	11312	2.28284	1.63727
499	GRCh37	IDT xGen Exome Research Panel v2	34349619	80993294	11873626578	146.6	81662998	99.91	66966519	88.5	174.98	99.4	99.2	99.1	66943	11563	2.29395	1.60482
500	GRCh37	IDT xGen Exome Research Panel v2	34349619	52936744	7768115958	146.7	55663378	99.83	41684110	79.9	107.44	99.2	98.9	98.8	67015	10967	2.30791	1.61996
501	GRCh37	IDT xGen Exome Research Panel v2	34349619	79960900	11559721156	144.6	80486737	99.92	67334889	90.6	173.87	99.4	99.1	99.1	67256	11513	2.29622	1.59263
502	GRCh37	IDT xGen Exome Research Panel v2	34349619	71481992	10500083826	146.9	71765515	99.9	58043428	86.3	153.85	99.2	99	98.9	67820	11213	2.29319	1.57874
503	GRCh37	IDT xGen Exome Research Panel v2	34349619	88466472	13031649903	147.3	88711367	99.88	71631217	86.9	188.64	99.2	99	98.9	67402	11645	2.29111	1.61905
504	GRCh37	IDT xGen Exome Research Panel v2	34349619	85740262	12635564968	147.4	85941025	99.92	69215393	86.7	182.35	99.2	99	98.9	67027	11559	2.29792	1.63988
505	GRCh37	IDT xGen Exome Research Panel v2	34349619	76897008	11294580120	146.9	77668040	99.88	63246215	88.1	164.26	99.4	99.2	99.1	67094	11709	2.27495	1.57941
506	GRCh37	IDT xGen Exome Research Panel v2	34349619	71025826	10465473039	147.3	71236392	99.92	57120372	85.7	150.89	99.4	99.2	99.1	67586	11510	2.29479	1.63608
507	GRCh37	IDT xGen Exome Research Panel v2	34349619	66013848	9665927701	146.4	67715081	99.56	53204340	85.2	136.19	99.2	98.9	98.8	67399	11242	2.29483	1.61256
508	GRCh37	IDT xGen Exome Research Panel v2	34349619	57288540	8408656250	146.8	57708038	99.64	45784350	84.7	120.59	99.2	98.9	98.8	67054	11227	2.27668	1.56974
509	GRCh37	IDT xGen Exome Research Panel v2	34349619	46224426	6765476207	146.4	46708438	99.67	38236879	87.6	99.98	99.3	99.1	98.9	66349	10789	2.31994	1.53875
510	GRCh37	IDT xGen Exome Research Panel v2	34349619	56300104	8262677007	146.8	56537300	99.87	46328919	88.7	121.15	99.3	99.1	99	66713	11139	2.28619	1.54587
511	GRCh37	IDT xGen Exome Research Panel v2	34349619	63872234	9422888137	147.5	63969465	99.92	51164323	85.6	135.15	99.2	99	98.9	67729	11337	2.30999	1.60136
512	GRCh37	IDT xGen Exome Research Panel v2	34349619	49817946	7294084925	146.4	49896313	99.7	40832738	87.7	107.47	99.2	98.9	98.8	67012	10961	2.298	1.58326
513	GRCh37	IDT xGen Exome Research Panel v2	34349619	65078332	9587003544	147.3	65167239	99.9	52293041	86.1	137.91	99.4	99.2	99.1	67420	11307	2.29199	1.61383
514	GRCh37	IDT xGen Exome Research Panel v2	34349619	89205526	13069509483	146.5	89334551	99.84	74075474	90.1	193.57	99.2	99	98.9	67416	11743	2.28907	1.62602
515	GRCh37	IDT xGen Exome Research Panel v2	34349619	79173652	11634080714	146.9	79313775	99.91	64005186	86.6	169.01	99.2	99	98.9	67971	11621	2.31711	1.62225
516	GRCh37	IDT xGen Exome Research Panel v2	34349619	44504790	6468078100	145.3	44922143	99.85	37505473	89.9	97.97	99.1	98.9	98.7	65732	10587	2.35162	1.58274
517	GRCh37	IDT xGen Exome Research Panel v2	34349619	61841694	9010599814	145.7	62042572	99.89	51995978	90.4	136.38	99.3	99.1	99	66724	11165	2.30104	1.63258
518	GRCh37	IDT xGen Exome Research Panel v2	34349619	90006286	13210057139	146.8	90050960	99.79	73360836	87.9	192.78	99.4	99.2	99.1	67144	11546	2.29299	1.59246
519	GRCh37	IDT xGen Exome Research Panel v2	34349619	81965492	12033229553	146.8	82093684	99.91	67064874	88.4	175.72	99.4	99.2	99.1	67220	11566	2.28833	1.59668
520	GRCh37	IDT xGen Exome Research Panel v2	34349619	56248066	8199594295	145.8	56686016	99.78	47016968	90.1	121.84	99.2	98.9	98.8	67231	11316	2.3189	1.58078
521	GRCh37	IDT xGen Exome Research Panel v2	34349619	86506862	12765207806	147.6	86643825	99.92	69858033	86.8	184.66	99.4	99.2	99.1	67598	11738	2.29907	1.58979
522	GRCh37	IDT xGen Exome Research Panel v2	34349619	65275128	9549710841	146.3	65486202	99.87	53395277	88.1	139.79	99.4	99.1	99	67059	11272	2.28543	1.59057
523	GRCh37	IDT xGen Exome Research Panel v2	34349619	56573584	8263770499	146.1	56960998	99.91	47761376	89.9	125.6	99.2	98.9	98.8	67605	11205	2.33918	1.61785
524	GRCh37	IDT xGen Exome Research Panel v2	34349619	62279400	9153012581	147	62406187	99.91	50726852	86.6	134.5	99.3	99.1	99	67907	11312	2.28021	1.61505
525	GRCh37	IDT xGen Exome Research Panel v2	34349619	75470054	11096198252	147	76284715	99.89	60551060	85.8	158.66	99.2	99	98.9	68089	11645	2.2754	1.67362
526	GRCh37	IDT xGen Exome Research Panel v2	34349619	68254584	10092544238	147.9	68934230	99.91	53680698	83.9	140.92	99.4	99.2	99.1	67402	11618	2.28951	1.69816
527	GRCh37	IDT xGen Exome Research Panel v2	34349619	67072780	9853644253	146.9	67769180	99.9	53473122	84.8	142.23	99.2	98.9	98.8	67984	11367	2.29987	1.63775
528	GRCh37	Twist Human Core Exome	33069831	40285510	5823404029	144.553	40249280	99.91	36418880	90.4	112.28	99.5	98.8	97.9	59502	8613	2.43149	1.43908
529	GRCh37	Twist Human Core Exome	33069831	44034898	6299466486	143.056	43993259	99.91	40314302	91.6	124.13	99.3	98.6	97.8	60151	8512	2.4321	1.49257
530	GRCh37	Twist Human Core Exome	33069831	47348530	6663342228	140.73	47299911	99.9	43710176	92.3	132.45	99.4	98.3	97.3	58616	8189	2.45471	1.40825
531	GRCh37	SureSelect V6-Post	60456963	76556636	11450513540	149.57	75278171	98.3	46798782	68.6	94.2	99.8	98.5	95.6	97641	14299	2.2	1.4
532	GRCh37	SureSelect V6-Post	60456963	87337270	13091502875	149.9	87056009	99.6	56689686	73	114.1	99.9	99.1	97.5	98627	15342	2.3	1.4
533	GRCh37	SureSelect V6-Post	60456963	87632454	12974006907	148.05	86719095	98.9	57018498	73.3	115.5	99.6	98.8	96.9	96915	14738	2.2	1.4
534	GRCh37	SureSelect V6-Post	60456963	80457688	11976551396	148.86	80246781	99.7	54523059	74.8	110.6	99.6	98.7	96.7	97918	14948	2.3	1.4
535	GRCh37	SureSelect V6-Post	60456963	83821190	12528722140	149.47	80817142	96.4	54969859	75.7	111.5	99.8	98.7	96.4	97264	14599	2.3	1.4
536	GRCh37	SureSelect V6-Post	60456963	79004202	11814926142	149.55	78522077	99.3	52787511	74.2	107.1	99.6	98.6	96.4	98664	14677	2.2	1.4
537	GRCh37	SureSelect V6-Post	60456963	106265410	15847336992	149.13	105118056	98.9	68078780	73.9	139.6	99.7	98.7	97	97577	14733	2.2	1.4
538	GRCh37	SureSelect V6-Post	60456963	93423166	13997701691	149.83	93120337	99.6	58676381	70.5	118.2	99.7	98.9	97.4	98798	15535	2.3	1.4
539	GRCh37	SureSelect V6-Post	60456963	104991992	15560511536	148.21	103581959	98.6	71913423	79.5	147.3	99.8	99	97.3	97963	15118	2.2	1.4
540	GRCh37	SureSelect V6-Post	60456963	82422346	12364290791	150.01	81758670	99.1	52784407	71.4	106.4	99.6	98.8	96.9	98735	15036	2.2	1.4
541	GRCh37	SureSelect V6-Post	60456963	88347846	13180931115	149.19	87834489	99.4	58687287	74.7	120.1	99.6	98.5	96.3	96736	14083	2.3	1.4
542	GRCh37	SureSelect V6-Post	60456963	88996382	13316866505	149.63	88339850	99.2	58035559	73.6	117.8	99.6	98.9	97.2	99031	15144	2.2	1.4
543	GRCh37	SureSelect V6-Post	60456963	76795120	11502141585	149.78	75975058	98.9	50540488	73.9	102.9	99.8	98.5	95.6	96429	14019	2.3	1.4
544	GRCh37	SureSelect V6-Post	60456963	74043320	10978226324	148.27	72643970	98.1	49985028	77.6	102.4	99.6	98.1	94.4	96095	14187	2.3	1.4
545	GRCh37	SureSelect V6-Post	60456963	93548484	14016449257	149.83	92889204	99.2	64060983	77.1	130.4	99.8	98.8	96.8	98724	14484	2.2	1.4
546	GRCh37	SS6	60456963	69292372	10387757378	149.912	69253166	99.94	65640723	94.7	132.42	99.9	99.2	97.6	98013	14876	2.29966	1.4365
547	GRCh37	SureSelect V6-Post	60456963	88269572	13197575746	149.51	88012988	99.7	56224348	71.4	114.2	99.9	99.1	97	99021	15000	2.2	1.4
548	GRCh37	SureSelect V6-Post	60456963	72494226	10757194020	148.39	72091873	99.4	52504690	80.9	108.3	99.6	98.1	94.4	95112	13695	2.3	1.4
549	GRCh37	SS6	60456963	82961352	12344727460	148.801	82876109	99.9	80410069	96.9	164.29	99.9	99	97.3	97245	14630	2.29722	1.40332
550	GRCh37	SureSelect V6-Post	60456963	83022044	12405088885	149.42	82675450	99.5	46390121	61.9	93.1	99.5	97.9	95	96118	14158	2.3	1.4
551	GRCh37	SureSelect V6-Post	60456963	79473196	11713463978	147.39	78674974	98.9	54127568	75.9	111.2	99.8	98	94.2	94308	13622	2.3	1.3
552	GRCh37	SureSelect V6-Post	60456963	83397274	12385693235	148.51	82984025	99.5	55425829	73.7	113.5	99.7	98.3	95.5	94774	13749	2.3	1.3
553	GRCh37	SureSelect V6-Post	60456963	90100620	13448515263	149.26	89213736	99	58760099	72.2	118.7	99.6	98.5	96.7	97794	14896	2.3	1.4
554	GRCh37	SureSelect V6-Post	60456963	61196542	9054681030	147.96	57755633	94.3	25502355	47.8	51.9	99.5	93.5	82	88036	11636	2.3	1.2
555	GRCh37	SureSelect V6-Post	60456963	90253678	13395216051	148.42	89811251	99.5	48791855	59.3	99.8	99.5	97.8	93.8	94897	13334	2.3	1.3
556	GRCh37	SureSelect V6-Post	60456963	87326818	12982217907	148.66	86709591	99.2	44952196	56.1	91.3	99.7	97.9	94.3	95926	13410	2.3	1.4
557	GRCh37	SS6	60456963	53707936	8010370039	149.147	53659614	99.91	51193096	95.3	103.71	99.9	98.7	95.8	97355	14480	2.29905	1.3882
558	GRCh37	SureSelect V6-Post	60456963	96322672	14301922474	148.48	95314550	98.9	56762894	65.7	115.4	99.8	98.7	96.6	97112	14237	2.3	1.4
559	GRCh37	SureSelect V6-Post	60456963	86739812	12627375318	145.58	85644389	98.7	43171494	57.3	86	99.6	98.4	95.1	97215	14680	2.2	1.4
560	GRCh37	SureSelect V6-Post	60456963	85975836	12738459914	148.16	84503042	98.2	56095070	73.9	115.5	99.8	98.1	94.6	95492	13781	2.3	1.3
561	GRCh37	SS6	60456963	43027610	6390268603	148.516	42999891	99.94	41648165	96.8	85.29	99.5	97	91.8	92301	12476	2.3394	1.33313
562	GRCh37	SS6	60456963	62456311	9306335596	149.006	62420710	99.94	60090574	96.2	122.53	99.8	98.7	96.1	95798	13759	2.28278	1.36885
563	GRCh37	SS6	60456963	44553403	6566878772	147.393	44526052	99.94	43500301	97.6	89.74	99.8	96.6	90.6	90447	12203	2.32306	1.29249
564	GRCh37	SS6	60456963	53750708	8007880573	148.982	53723012	99.95	51992089	96.7	106.73	99.6	97.9	94.2	95724	12973	2.3181	1.35486
565	GRCh37	SS6	60456963	49918349	7332790863	146.896	49867451	99.9	48015907	96.2	97.24	99.6	98.4	95.1	97155	14493	2.29305	1.42101
566	GRCh37	SS6	60456963	55194707	8247209427	149.42	55159013	99.94	52916688	95.9	107.71	99.9	98.6	95.8	96481	14193	2.30188	1.40804
567	GRCh37	SS6	60456963	57166139	8512102798	148.901	57135972	99.95	55030689	96.3	112.26	99.6	98.3	95.6	96532	13721	2.29483	1.36267
568	GRCh37	SS6	60456963	67654485	10099444931	149.28	67519759	99.8	64721364	95.7	130.91	99.6	98.9	97.3	98675	15238	2.28195	1.47919
569	GRCh37	SS6	60456963	73080844	10923495635	149.471	72998954	99.89	69887247	95.6	141.48	99.9	99.2	97.7	99515	15362	2.28443	1.47068
570	GRCh37	SS6	60456963	58597554	8739873016	149.151	58531353	99.89	56856122	97	116.78	99.8	98.1	94.6	95199	13363	2.29865	1.33203
571	GRCh37	SS6	60456963	64287917	9604923073	149.405	64229456	99.91	62050553	96.5	126.84	99.6	98.4	96	96139	13830	2.30261	1.40998
572	GRCh37	SS6	60456963	67715733	10076402657	148.804	67639634	99.89	65999305	97.5	136.29	99.8	98.4	95.5	95547	13585	2.32129	1.34945
573	GRCh37	SS6	60456963	50464328	7539952603	149.412	50415343	99.9	48402248	95.9	98.52	99.6	98.3	95.3	96467	13923	2.3099	1.47617
574	GRCh37	SS6	60456963	42021906	6171230256	146.857	41984931	99.91	40415698	96.2	82.01	99.8	97.7	91.9	94719	13938	2.31278	1.34186
575	GRCh37	SS6	60456963	48326327	7231122811	149.631	48274184	99.89	45720958	94.6	92.28	99.6	98.4	95.1	97292	14337	2.2996	1.41922
576	GRCh37	SS6	60456963	47602152	7101257460	149.179	47558964	99.91	45487090	95.6	92.26	99.8	98.4	94.7	96995	14017	2.31154	1.39459
577	GRCh37	SS6	60456963	46727293	6995124431	149.701	46673920	99.89	44259002	94.7	89.21	99.6	98.5	95.4	96913	14699	2.29703	1.41652
578	GRCh37	SS6	60456963	51418606	7684377122	149.447	51371311	99.91	48981609	95.3	98.92	99.6	98.3	95.7	97571	14273	2.29799	1.41835
579	GRCh37	SS6	60456963	51590149	7681444606	148.894	51544707	99.91	50161091	97.2	103.48	99.8	97.6	93.1	93312	13017	2.32107	1.33193
580	GRCh37	SS6	60456963	66528996	9946226078	149.502	66452179	99.88	63241262	95.1	127.78	99.9	99.1	97.3	98067	15003	2.28214	1.39574
581	GRCh37	SS6	60456963	56050958	8374056716	149.401	55997394	99.9	53505580	95.5	108.55	99.9	98.8	96.1	97817	14585	2.29428	1.42138
582	GRCh37	SS6	60456963	64482977	9601138228	148.894	64425822	99.91	62711486	97.3	129.1	99.8	98.4	95.6	95384	13559	2.30208	1.36321
583	GRCh37	SS6	60456963	87086018	12989099691	149.153	87008591	99.91	84617752	97.2	174.33	99.6	98.6	96.8	97004	14142	2.32046	1.43005
584	GRCh37	SS6	60456963	98790862	14772953924	149.538	98678624	99.89	95602727	96.8	196.25	99.9	99	97.5	98559	14845	2.28574	1.42689
585	GRCh37	SS6	60456963	80315419	11975721258	149.109	80249430	99.92	77715746	96.8	159.75	99.9	98.8	96.7	96970	14144	2.30088	1.37314
586	GRCh37	SS6	60456963	74224747	11072981755	149.182	74134180	99.88	72163660	97.2	149.22	99.9	98.5	95.6	95694	14004	2.31018	1.37075
587	GRCh37	SS6	60456963	74802276	11137583236	148.894	74739689	99.92	73024544	97.6	150.94	99.9	98.7	96.4	96009	13764	2.32384	1.35777
588	GRCh37	SS6	60456963	64186439	9533704720	148.531	64133923	99.92	62671948	97.6	130.21	99.8	97.7	93.5	94051	13047	2.3283	1.31546
589	GRCh37	SS6	60456963	51875646	7760313437	149.595	51837432	99.93	50096811	96.6	102.53	99.6	97.9	94.5	95299	13280	2.32249	1.37855
590	GRCh37	SS6	60456963	48103806	7190074423	149.47	48016745	99.82	45538460	94.7	91.63	99.7	98.6	95.2	98221	14743	2.29071	1.4287
591	GRCh37	SS6	60456963	69149361	10289364355	148.799	69090534	99.91	67183860	97.2	137.79	99.8	98.6	96.3	96306	14017	2.30506	1.4082
592	GRCh37	SS6	60456963	62392960	9293849236	148.957	62313967	99.87	60493897	97	124.33	99.6	98.2	95.5	95324	13907	2.317	1.4076
593	GRCh37	SS6	60456963	50638470	7479678153	147.707	50588127	99.9	49287742	97.3	101.61	99.8	97.7	93	94133	13205	2.32191	1.3432
594	GRCh37	SS6	60456963	69895888	10430696873	149.232	69799001	99.86	66657565	95.4	135.03	99.9	99.1	97.4	98220	14923	2.29409	1.41851
595	GRCh37	SS6	60456963	49419005	7324423628	148.211	49367876	99.9	47975964	97.1	98.66	99.6	97.6	93	93744	13108	2.29933	1.3229
596	GRCh37	SS6	60456963	46725990	6965023733	149.061	46683530	99.91	44887982	96.1	91.17	99.8	98.3	94.6	95417	13383	2.31137	1.38293
597	GRCh37	SS6	60456963	72987416	10844981962	148.587	72927181	99.92	71303625	97.7	147.48	99.8	98.5	95.9	95560	13569	2.31196	1.38682
598	GRCh37	SS6	60456963	87482270	12997103966	148.568	87406772	99.91	84512917	96.6	172.7	99.8	98.7	97	96726	14412	2.30021	1.44904
599	GRCh37	SS6	60456963	63369288	9455222534	149.208	63322770	99.93	60732061	95.8	124	99.6	98.6	96.1	97655	14248	2.30194	1.4426
600	GRCh37	SS6	60456963	56590314	8356686229	147.67	56548172	99.93	55236464	97.6	114.16	99.8	97.8	93.5	93555	12701	2.29268	1.34539
601	GRCh37	SS6	60456963	61637640	9123303252	148.015	61594529	99.93	60194413	97.7	124.33	99.6	98	94.8	94235	12963	2.3179	1.32943
602	GRCh37	SS6	60456963	59589095	8818774107	147.993	59537285	99.91	58002844	97.3	119.3	99.8	98.2	94.8	94397	13238	2.30429	1.3663
603	GRCh37	SS6	60456963	62666746	9317347690	148.681	62624807	99.93	60868690	97.1	124.74	99.6	98.4	95.9	95341	13581	2.30414	1.41062
604	GRCh37	SS6	60456963	66449246	9823235622	147.831	66406143	99.94	65094675	98	134.89	99.8	98.2	95	94913	13028	2.3283	1.33347
605	GRCh37	SS6	60456963	57081780	8496839250	148.854	57044992	99.94	55755149	97.7	115.45	99.8	97.9	94	93217	12522	2.32989	1.33629
606	GRCh37	SS6	60456963	55242039	8215351608	148.716	55202019	99.93	53547479	96.9	109.48	99.8	98.3	95.2	95030	13232	2.31589	1.32842
607	GRCh37	SS6	60456963	52684147	7842973499	148.868	52645027	99.93	51105806	97	104.91	99.8	97.8	93.8	94608	13042	2.31098	1.3402
608	GRCh37	SS6	60456963	47628693	7099830175	149.066	47588738	99.92	46053525	96.7	94.21	99.8	97.9	93.7	94714	12935	2.3219	1.36187
609	GRCh37	SS6	60456963	71382556	10593437107	148.404	71318735	99.91	69533310	97.4	143.48	99.7	97.4	93.6	92825	12388	2.33028	1.35921
610	GRCh37	SS6	60456963	66230290	9729175743	146.899	66129772	99.85	64901442	98	134.57	99.8	97.1	92.3	91726	12050	2.33743	1.31699
611	GRCh37	SS6	60456963	68489359	10186929650	148.737	68376851	99.84	66039152	96.4	135.56	99.8	98	93.9	95027	12906	2.33218	1.38621
612	GRCh37	SS6	60456963	75836002	11218530082	147.931	75752406	99.89	73614162	97.1	151.13	99.6	98.5	95.9	95937	13736	2.30544	1.41518
613	GRCh37	SS6	60456963	45848407	6820063995	148.752	45767891	99.82	44435024	96.9	90.84	99.8	97.7	93.3	92316	12360	2.3279	1.33422
614	GRCh37	SS6	60456963	48412638	7192533799	148.567	48340067	99.85	46882796	96.8	96.22	99.6	97.9	93.7	94307	12839	2.32207	1.36218
615	GRCh37	SS6	60456963	53253312	7938065132	149.062	53070006	99.66	51099386	96	103.21	99.6	98.5	95.7	96024	14492	2.29991	1.3982
616	GRCh37	SS6	60456963	55125733	8194720407	148.655	55070200	99.9	53428386	96.9	109.34	99.6	98	94.8	94742	13065	2.32954	1.41603
617	GRCh37	SS6	60456963	56844434	8464659031	148.909	56790893	99.91	54711060	96.2	111.67	99.9	98.6	95.7	96621	13756	2.30679	1.3997
618	GRCh37	SureSelect V6-Post	60456963	92598656	13696897761	147.92	91654812	98.9	65339587	79	135	99.6	98.1	95.2	94778	13383	2.3	1.4
619	GRCh37	SS6	60456963	58834034	8705819054	147.972	58751769	99.86	57477547	97.7	118.96	99.8	97.7	93.5	92659	12361	2.31304	1.35477
620	GRCh37	SS6	60456963	58067405	8658398269	149.109	57980865	99.85	56121402	96.6	114.72	99.6	98.5	96	96435	13628	2.30767	1.42047
621	GRCh37	SS6	60456963	65925756	9762309758	148.08	65832117	99.86	64292814	97.5	132.02	99.9	98.7	96.3	95601	13163	2.30251	1.36608
622-1	GRCh37	SS6	60456963	70112648	10466071485	149.275	70061765	99.93	67596928	96.4	137.93	99.9	99	97.3	97154	14595	2.30355	1.37866
622-2	GRCh37	SS6	60456963	53891411	7993494688	148.326	53820866	99.87	51960209	96.4	105.44	99.9	98.6	95.4	95010	13862	2.30907	1.33166
623	GRCh37	SS6	60456963	51035214	7592953836	148.779	50990349	99.91	49771130	97.5	102.92	99.5	97.3	92.7	92893	12537	2.33488	1.33147
624	GRCh37	SS6	60456963	50974735	7594529302	148.986	50938598	99.93	49449705	97	101.34	99.8	98.1	94.4	94023	12866	2.32436	1.32998
625	GRCh37	SS6	60456963	52981540	7859883929	148.351	52933209	99.91	51784365	97.7	107.11	99.8	97.5	92.7	92716	12483	2.32077	1.28079
626	GRCh37	SS6	60456963	57942076	8652118315	149.324	57901701	99.93	56234695	97.1	115.38	99.9	98.3	95.3	95576	13360	2.3069	1.3794
627	GRCh37	SS6	60456963	67403050	10051329882	149.123	67348568	99.92	64405041	95.6	130.58	99.9	99.2	97.4	98058	14802	2.2847	1.46011
628	GRCh37	SS6	60456963	49421009	7337642675	148.472	49382673	99.92	48251819	97.6	99.62	99.5	97.2	92.5	91746	12303	2.32908	1.33843
629	GRCh37	SS6	60456963	51083681	7578773127	148.36	51045952	99.93	49457912	96.8	100.95	99.6	98.1	95	95850	13603	2.292	1.38423
630	GRCh37	SS6	60456963	58390981	8711997669	149.201	58320824	99.88	56778654	97.2	116.93	99.6	97.7	94	95011	13292	2.31638	1.40194
631	GRCh37	SS6	60456963	59495348	8841833158	148.614	59372309	99.79	56746247	95.4	115.43	99.9	98.8	95.9	97716	14862	2.29709	1.35951
632	GRCh37	SS6	60456963	57378259	8571907276	149.393	57318863	99.9	55293961	96.4	112.74	99.8	98.5	95.5	96582	13880	2.29564	1.39271
633-1	GRCh37	SS6	60456963	53851038	8047536270	149.441	53801693	99.91	51226224	95.1	103.74	99.9	98.7	95.6	97672	14306	2.28884	1.42926
633-2	GRCh37	SS6	60456963	61280689	9161132365	149.495	61232783	99.92	58249890	95.1	118.04	99.6	98.7	96.4	98258	14609	2.29559	1.45402
633-3	GRCh37	SS6	60456963	63808206	9538752437	149.491	63760731	99.93	60873702	95.4	123.46	99.9	99.1	97.1	98042	14743	2.28956	1.43662
634	GRCh37	SS6	60456963	57956568	8672457687	149.637	57912899	99.92	54842480	94.6	110.7	99.6	98.6	96.2	98548	14745	2.30111	1.4565
635	GRCh37	Twist Human Core Exome	33069831	63117644	8949001130	141.783	63035936	99.87	58560048	92.8	172.79	99.6	99.1	98.6	60323	9313	2.43427	1.57693
636	GRCh37	Twist Human Core Exome	33069831	60968202	8613720849	141.282	60864248	99.83	56767334	93.1	167.67	99.6	98.9	98.4	60188	9156	2.41822	1.61377
637	GRCh37	Twist Human Core Exome	33069831	61236483	8632058116	140.963	61116450	99.8	57176542	93.4	171.2	99.5	98.9	98.4	59677	9054	2.41675	1.43456
638	GRCh37	Twist Human Core Exome	33069831	46865445	6567348767	140.132	46822089	99.91	43860829	93.6	131.94	99.9	99.2	98.6	59117	8910	2.41974	1.41987
639	GRCh37	Twist Human Core Exome	33069831	63754540	9024476106	141.55	63690596	99.9	59499430	93.3	179.18	99.5	99.1	98.8	60391	9479	2.40634	1.49573
640	GRCh37	Twist Human Core Exome	33069831	68236338	9685632882	141.942	68107596	99.81	63416128	92.9	190.99	99.6	99.2	98.9	60901	9582	2.41488	1.53426
641	GRCh37	Twist Human Core Exome	33069831	66149162	9333882888	141.104	66093059	99.92	61855938	93.5	186.38	99.5	99.1	98.8	60170	9408	2.41526	1.49623
642	GRCh37	Twist Human Core Exome	33069831	74230794	10001577738	134.736	74128911	99.86	71802623	96.7	216.97	99.2	98.1	97.3	57360	7417	2.45043	1.37142
643	GRCh37	Twist Human Core Exome	33069831	84077088	11255791240	133.875	83988179	99.89	81556869	97	245.93	99	98.1	97.4	57193	7474	2.43935	1.39852
644	GRCh37	Twist Human Core Exome	33069831	74222701	10020938658	135.012	74134742	99.88	71743377	96.7	217.12	99.1	98	97.2	57659	7537	2.45429	1.42967
645	GRCh37	Twist Human Core Exome	33069831	62568687	8875308189	141.849	62500022	99.89	58154981	92.9	176.39	99.4	98.8	98.3	59962	9194	2.42249	1.46977
646	GRCh37	Twist Human Core Exome	33069831	59070454	8330213397	141.022	59010357	99.9	55258903	93.5	167.68	99.4	98.7	98.2	59676	8933	2.45948	1.47919
647	GRCh37	Twist Human Core Exome	33069831	52880079	7613448679	143.976	52814678	99.88	47324237	89.5	143.93	99.6	98.6	98	60927	9471	2.42267	1.4937
648	GRCh37	Twist Human Core Exome	33069831	67436446	9694693713	143.76	67357503	99.88	60615924	89.9	184.12	99.8	99	98.5	60669	9884	2.38385	1.60507
649	GRCh37	Twist Human Core Exomeist Human Core Exome	33054537	49887668	7140375870	143.13	49819018	99.8	36809277	82.7	112.4	99.4	98.6	97.8	59128	8655	2.4	1.4
650	GRCh37	IDT xGen Exome Research Panel v2	34349619	45413834	6615206102	145.7	47487548	99.15	36864703	83.6	94.59	99.2	98.7	98.1	63614	10330	2.37403	1.53266
651	GRCh37	IDT xGen Exome Research Panel v2	34349619	52102418	7573456106	145.4	54866554	99.33	41673179	81.1	108.14	99.2	98.7	98.2	63479	10376	2.35885	1.5024
652	GRCh37	Twist Human Core Exome	33069831	68430872	9455762629	138.18	68352512	99.89	64801632	94.7	195.55	99.6	98.9	98.5	60168	9232	2.44053	1.48212
653	GRCh37	Twist Human Core Exomeist Human Core Exome	33054537	59037632	8497277793	143.93	58851945	99.6	40437410	78.5	124.4	99.6	98.7	97.9	60374	8998	2.4	1.5
654	GRCh37	Twist Human Core Exomeist Human Core Exome	33054537	49298448	7073067154	143.47	49055625	99.5	34334794	78.9	105.8	99.5	98.6	97.5	59273	8685	2.4	1.4
655	GRCh37	Twist Human Core Exomeist Human Core Exome	33054537	68493202	10042468592	146.62	67676519	98.8	44783026	75.3	137.2	99.7	98.9	98.2	59542	9692	2.4	1.4
656	GRCh37	Twist Human Core Exomeist Human Core Exome	33054537	76303646	11245496814	147.38	76012228	99.6	48350285	73.6	149	99.6	98.7	98.1	60327	9758	2.4	1.6
657	GRCh37	Twist Human Core Exomeist Human Core Exome	33054537	58042090	8595965487	148.1	57954036	99.8	38325068	76.1	118.7	99.6	98.9	98.3	60059	9382	2.4	1.4
658	GRCh37	IDT xGen Exome Research Panel v2	34349619	59541966	8681261573	145.8	61517683	99.88	46379548	79.9	122.36	99.5	99.1	99	67529	11161	2.30749	1.57245
659	GRCh37	Twist Human Core Exome	33069831	53890054	7833496481	145.361	53839561	99.91	49550282	91.9	154.88	99.3	98.7	98.1	60424	9297	2.44591	1.49741
660	GRCh37	Twist Human Core Exome	33069831	43878075	6372342509	145.228	43833547	99.9	40074523	91.3	124.85	99.5	98.7	97.9	59027	8842	2.41197	1.41599
661	GRCh37	Twist Human Core Exome	33069831	40755126	5998876595	147.193	40701037	99.87	36811969	90.3	114.3	99.2	98.4	97.6	59763	8935	2.44694	1.4644
662	GRCh37	Twist Human Core Exome	33069831	42521024	6256933899	147.149	42456187	99.85	38887920	91.5	122.98	99.3	98.4	97.7	59398	9054	2.42174	1.43444
663	GRCh37	Twist Human Core Exome	33069831	40721785	6031132520	148.106	40670449	99.87	36725577	90.2	115.48	99.6	98.9	98.1	60167	9124	2.43478	1.43547
664	GRCh37	IDT xGen Exome Research Panel v2	34349619	78648412	11528156644	146.6	78806276	99.91	65700835	90.4	171.5	99.3	99.1	99.1	67263	11478	2.28368	1.64653
665	GRCh37	IDT xGen Exome Research Panel v2	34349619	70393438	10273072325	145.9	70854293	99.84	59105479	90.2	153.89	99.2	98.9	98.9	67212	11448	2.28055	1.56831
666	GRCh37	IDT xGen Exome Research Panel v2	34349619	76557138	11199909419	146.3	76994902	99.9	64279798	90.7	167.04	99.2	99	98.9	68289	11628	2.29183	1.6794
667	GRCh37	Twist Human Core Exome	33069831	59443398	8658349810	145.657	59394274	99.92	54204313	91.2	170.24	99.5	98.7	98.2	60094	9538	2.41133	1.47944
668	GRCh37	Twist Human Core Exome	33069831	49630385	7116803922	143.396	49559569	99.86	46157196	93	144.21	99.5	98.6	98	59185	9007	2.4207	1.44745
669	GRCh37	Twist Human Core Exome	33069831	45582530	6692577687	146.823	45542932	99.91	41523320	91.1	131.67	99.6	98.9	98.3	59315	9304	2.42901	1.41347
670	GRCh37	Twist Human Core Exome	33069831	37096651	5457054813	147.104	37053608	99.88	33140663	89.3	103.54	99.4	98.5	97.5	59458	8684	2.40324	1.44649
671	GRCh37	Twist Human Core Exome	33069831	40111481	5776279398	144.006	40073603	99.91	36860277	91.9	114.69	99.3	98.6	97.8	59538	8487	2.42231	1.45459
672	GRCh37	Twist Human Core Exome	33069831	40774212	5925308623	145.32	40737072	99.91	37545732	92.1	119.58	99.2	98.1	97.2	58896	8835	2.42498	1.44885
673	GRCh37	Twist Human Core Exome	33069831	39843167	5822330815	146.131	39796108	99.88	36568032	91.8	113.99	99.1	98.1	97.1	59259	8719	2.43232	1.3931
674	GRCh37	Twist Human Core Exome	33069831	41068389	5990224949	145.86	40997313	99.83	37651744	91.7	117.14	99.1	98.1	97.2	60014	8821	2.41551	1.5299
675	GRCh37	Twist Human Core Exome	33069831	46083860	6607626515	143.383	46033857	99.89	42742824	92.8	131.54	99.1	98.1	97.2	59176	8598	2.43388	1.43019
676	GRCh37	Twist Human Core Exome	33069831	39096972	5546835324	141.874	39049073	99.88	36369974	93	111.97	99.4	98.4	97.4	58440	8502	2.42516	1.38092
677	GRCh37	Twist Human Core Exome	33069831	39791354	5794611425	145.625	39733626	99.85	36304409	91.2	112.89	99.4	98.6	97.7	59594	8736	2.41689	1.4762
678	GRCh37	SureSelect V6-Post	60456963	112029962	16564950818	147.86	108744356	97	72885231	78.3	149.8	99.8	97.5	93.9	95165	13931	2.3	1.3
679	GRCh37	SureSelect V6-Post	60456963	119996664	17861310676	148.85	118743539	98.9	79843197	77.4	163.8	99.8	98.4	95.7	97644	14573	2.2	1.4
680	GRCh37	SureSelect V6-Post	60456963	121543882	18080223208	148.75	120085775	98.8	78855106	75.9	162.4	99.8	98.1	95.1	97316	14122	2.3	1.4
681	GRCh37	SureSelect V6-Post	60456963	74427564	11092884723	149.04	73702350	99	50101778	73.8	101.9	99.4	97.9	95.4	96505	13545	2.3	1.4
682	GRCh37	SureSelect V6-Post	60456963	111973516	16560581486	147.9	111159385	99.2	73953929	81.7	152.2	99.9	98	94.6	96409	14508	2.2	1.3
683	GRCh37	SureSelect V6-Post	60456963	125275644	18579366448	148.31	121109837	96.6	80646338	78.7	166	99.9	98.1	94.7	96437	14366	2.3	1.3
684	GRCh37	SureSelect V6-Post	60456963	119829152	17852369878	148.98	117442019	98	77617857	77.2	159.7	99.8	98.1	95	95880	14044	2.3	1.3
685	GRCh37	SureSelect V6-Post	60456963	70827022	10521566502	148.55	70329913	99.2	50257325	79.1	102.9	99.6	98.6	96	96347	13775	2.3	1.4
686	GRCh37	SureSelect V6-Post	60456963	62529226	9317753404	149.01	61886310	98.9	44749073	79.4	90.9	99.6	98.4	95.5	96802	13801	2.3	1.4
687	GRCh37	SureSelect V6-Post	60456963	76346592	11299977214	148.01	74530110	97.6	51736102	80	105.8	99.8	98.8	96.2	96113	13196	2.3	1.4
688	GRCh37	SureSelect V6-Post	60456963	72613426	10790646051	148.6	71902382	99	51397712	79.1	105	99.8	99	96.6	96637	14067	2.2	1.4
689	GRCh37	SureSelect V6-Post	60456963	78663552	11640324884	147.98	78248746	99.4	55423592	80.4	113.6	99.9	99.1	96.9	96516	14008	2.3	1.3
690	GRCh37	SureSelect V6-Post	60456963	84884090	12542708622	147.76	84110483	99	58895838	80	120.2	99.9	99.2	97.4	96465	14322	2.3	1.3
691	GRCh37	SureSelect V6-Post	60456963	67660644	10065376399	148.76	66637242	98.4	47315967	77.7	96.2	99.6	98.6	96.1	96487	14031	2.3	1.4
692	GRCh37	SureSelect V6-Post	60456963	67981222	10017218096	147.35	67754612	99.6	48267836	81.9	99.4	99.7	97.7	94.1	91094	11250	2.3	1.3
693	GRCh37	SureSelect V6-Post	60456963	77989308	11582831547	148.52	77794417	99.7	55081874	77.6	112.5	99.6	98.9	97	97026	14271	2.3	1.3
694	GRCh37	SureSelect V6-Post	60456963	64403292	9609581911	149.21	63921698	99.2	46121712	79	94.6	99.8	98.7	95.4	96109	13888	2.3	1.3
695	GRCh37	SureSelect V6-Post	60456963	64744714	9593554921	148.18	63949429	98.7	47581245	81.4	97.7	99.8	98.4	95.2	94072	13000	2.3	1.3
696	GRCh37	SureSelect V6-Post	60456963	77402210	11356955303	146.73	76248176	98.5	54035456	82.3	110.6	99.8	98.7	96	94162	13032	2.3	1.3
697	GRCh37	SureSelect V6-Post	60456963	77166582	11431635269	148.14	76755924	99.4	56587738	83.5	115.9	99.8	98.9	96.8	95049	13345	2.3	1.3
698	GRCh37	SureSelect V6-Post	60456963	82453180	12263812334	148.74	81564554	98.9	57804412	80.8	119.3	99.6	98.3	95.7	95678	13288	2.3	1.3
699	GRCh37	SureSelect V6-Post	60456963	67431592	10013419839	148.5	66807168	99	48713321	80.2	99.7	99.8	98.4	95.2	93978	12868	2.3	1.3
700	GRCh37	SureSelect V6-Post	60456963	72254980	10731449854	148.52	71548871	99	51093266	78.5	104.1	99.9	98.9	96.4	96188	13830	2.2	1.3
701	GRCh37	SureSelect V6-Post	60456963	76532150	11405604786	149.03	76009357	99.3	52067428	75.2	105.9	99.6	98.6	96.5	97300	14002	2.3	1.4
702	GRCh37	SureSelect V6-Post	60456963	99581754	14704735771	147.66	96932640	97.3	56812141	65.9	116.6	99.5	97.9	94.9	94958	13748	2.3	1.3
703	GRCh37	SureSelect V6-Post	60456963	74242044	10987244543	147.99	73728544	99.3	53267241	78.9	110.2	99.6	98	94.7	93322	12685	2.3	1.3
704	GRCh37	SureSelect V6-Post	60456963	80912618	12035085345	148.74	80617474	99.6	55673777	75.8	113.4	99.8	99	97.2	97363	14438	2.3	1.3
705	GRCh37	SureSelect V6-Post	60456963	90032558	13391260968	148.74	89269877	99.1	57888996	72.6	116.7	99.9	99.2	97.5	98495	14930	2.2	1.4
706	GRCh37	SS6	60456963	59516365	8883756068	149.266	59476306	99.93	57860478	97.2	119.29	99.6	96.8	92.4	94021	12770	2.31655	1.37081
707	GRCh37	SureSelect V6-Post	60456963	73460278	10944089043	148.98	73360663	99.8	52773806	79.5	108.6	99.8	98.4	95.4	95619	13205	2.3	1.3
708-1	GRCh37	SureSelect V6-Post	60456963	77471830	11526053663	148.78	77253742	99.7	53459773	76.6	108.5	99.9	99	96.8	96736	14255	2.3	1.3
708-2	GRCh37	SureSelect V6-Post	60456963	79668226	11845700695	148.69	79374568	99.6	58248257	81.5	120.3	99.8	98.5	95.5	95462	13635	2.3	1.3
709	GRCh37	SureSelect V6-Post	60456963	85216820	12700849433	149.04	84914895	99.6	60204179	79.3	123.3	99.8	98.9	96.8	97087	14205	2.3	1.3
710	GRCh37	SS6	60456963	52569613	7855375909	149.428	52528247	99.92	50926364	96.9	104.77	99.5	96.6	91.4	93572	12423	2.33566	1.3785
711	GRCh37	SureSelect V6-Post	60456963	75589256	11307973273	149.6	74924350	99.1	51212961	73.7	104.5	99.8	98.6	95.7	96350	13707	2.3	1.4
712	GRCh37	SureSelect V6-Post	60456963	81884618	12067609627	147.37	81328801	99.3	60212881	81.1	124.3	99.6	98.2	94.8	95796	13582	2.3	1.4
713	GRCh37	SureSelect V6-Post	60456963	87068678	12997120818	149.27	86767041	99.6	53754398	67.2	107.4	99.8	98.9	96.6	98185	14722	2.2	1.3
714	GRCh37	SureSelect V6-Post	60456963	84268822	12396403091	147.11	83460242	99	62360174	83.3	127.3	99.8	98.8	96.5	97822	14692	2.3	1.4
715	GRCh37	SureSelect V6-Post	60456963	82828802	12200249875	147.29	81614862	98.5	45529032	63.1	92.6	99.5	97.9	94	95598	14065	2.3	1.3
716	GRCh37	SureSelect V6-Post	60456963	81769084	12202825609	149.24	81255289	99.3	52052814	70.7	104.2	99.6	98.8	96.8	97843	14843	2.3	1.4
717	GRCh37	SureSelect V6-Post	60456963	108744674	16194255683	148.92	108525907	99.7	70402099	72.2	142.5	99.9	99.3	98.2	98267	15503	2.2	1.4
718	GRCh37	SS6	60456963	46013849	6849728659	148.862	45971810	99.91	44442117	96.6	90.66	99.8	98	94	94764	13169	2.33148	1.35567
719	GRCh37	SS6	60456963	59681837	8763428105	146.836	59630767	99.91	58300739	97.7	120.2	99.6	97.8	93.9	93884	13113	2.31312	1.37661
720	GRCh37	SS6	60456963	48958770	7210764310	147.282	48885943	99.85	47106257	96.2	95.58	99.9	98.6	95	96690	14222	2.29651	1.34738
721	GRCh37	SS6	60456963	53349159	7967884278	149.354	53305358	99.92	51496539	96.5	104.99	99.6	98.1	95	97212	13726	2.31284	1.41504
722	GRCh37	SS6	60456963	52343694	7780299245	148.639	52313859	99.94	50387688	96.3	102.61	99.9	98.8	96.2	96708	13998	2.31566	1.40275
723	GRCh37	SS6	60456963	53442559	7938894129	148.55	53418686	99.96	52071868	97.4	107.14	99.5	97.9	94.5	94708	12902	2.32006	1.36024
724	GRCh37	SS6	60456963	52871657	7838847731	148.262	52836679	99.93	51092023	96.6	104.15	99.8	98.3	94.9	95032	12979	2.31145	1.37458
725	GRCh37	SS6	60456963	47331119	7038107922	148.699	47291353	99.92	45379277	95.9	92.03	99.9	98.3	94.6	96220	13601	2.33022	1.38331
726	GRCh37	SS6	60456963	51000211	7537056467	147.785	50936919	99.88	50069552	98.2	104.08	99.5	96.3	90.7	90524	11750	2.35311	1.30444
727	GRCh37	SS6	60456963	52302800	7780712531	148.763	52269520	99.94	50813780	97.2	104.4	99.8	98.1	94.5	94618	13275	2.29886	1.40232
728	GRCh37	SS6	60456963	58466771	8584498500	146.827	58429820	99.94	57032012	97.5	117.45	99.8	98.1	94.4	94619	13677	2.28767	1.36564
729	GRCh37	SS6	60456963	57271313	8503139031	148.471	57047434	99.61	54949815	95.9	111.03	99.9	99	96.7	97251	14742	2.30303	1.4096
730	GRCh37	SS6	60456963	52389127	7813363226	149.141	52333310	99.89	50238832	95.9	102.22	99.9	98.6	95.4	95734	13975	2.30528	1.36143
731	GRCh37	SS6	60456963	54747477	8118777915	148.295	54718301	99.95	53664828	98	111.39	99.6	97.5	93.7	92676	12648	2.33283	1.37477
732	GRCh37	SS6	60456963	47172236	7052506919	149.505	47137334	99.93	45449356	96.3	93.01	99.8	97.6	92.3	95163	13003	2.31555	1.37454
733	GRCh37	SS6	60456963	49186827	7337641960	149.179	49143638	99.91	47793073	97.2	98.46	99.8	97.1	91.7	92806	12408	2.31414	1.28247
734	GRCh37	SS6	60456963	57666297	8576966819	148.734	57622997	99.92	56157653	97.4	116.23	99.6	97.3	92.7	93424	12860	2.32446	1.34651
735	GRCh37	SS6	60456963	54855825	8130031758	148.207	54800900	99.9	53086703	96.8	109.14	99.6	97.7	92.9	97241	13961	2.29921	1.65848
736	GRCh37	SS6	60456963	55991474	8308240432	148.384	55944351	99.92	54331547	97	111.97	99.6	97.6	93	95197	13037	2.31986	1.35652
737	GRCh37	SS6	60456963	47283360	7010101681	148.257	47217812	99.86	44600765	94.3	88.98	99.9	99	96.4	98716	15650	2.27655	1.4546
738	GRCh37	SS6	60456963	45417718	6685316690	147.196	45356411	99.87	43620519	96	88.65	99.9	98	92.7	94868	14089	2.29586	1.33939
739	GRCh37	SS6	60456963	59174732	8811271151	148.903	59122573	99.91	57528111	97.2	118.68	99.8	98.1	94.5	94779	13686	2.29735	1.35945
740	GRCh37	SS6	60456963	69808936	10406225825	149.067	69758462	99.93	67708738	97	138.88	99.8	98.7	96.5	96531	14065	2.29536	1.37605
741	GRCh37	SS6	60456963	56656527	8357544946	147.512	56614921	99.93	55127010	97.3	113.51	99.8	98.2	94.4	95143	13385	2.31266	1.34624
742	GRCh37	SS6	60456963	64623776	9597543161	148.514	64574107	99.92	62686469	97	128.51	99.6	98.4	96.1	95478	13749	2.30877	1.38344
743	GRCh37	SS6	60456963	52008808	7762319569	149.25	51924893	99.84	49432464	95	99.73	99.9	98.9	96.2	97690	14452	2.29555	1.4234
744	GRCh37	SS6	60456963	56651300	8455448644	149.254	56578243	99.87	53660433	94.7	107.82	99.9	99	96.9	97701	14841	2.2886	1.42557
745	GRCh37	SS6	60456963	47671542	7088646550	148.698	47522447	99.69	45582858	95.6	91.75	99.6	98.4	95.6	96515	14657	2.28931	1.463
746	GRCh37	SS6	60456963	48931195	7303831907	149.267	48884961	99.91	47357880	96.8	97.11	99.8	97.7	93.5	94665	12897	2.32158	1.3463
747	GRCh37	SS6	60456963	49141319	7325029786	149.061	49104305	99.92	47057128	95.8	95.5	99.9	98.6	95.2	96568	14205	2.3095	1.38236
748	GRCh37	SS6	60456963	60421725	8994391709	148.86	60362748	99.9	57768709	95.6	116.66	99.9	99	97.1	97422	15001	2.29418	1.4164
749	GRCh37	SS6	60456963	54946242	8125790300	147.886	54887555	99.89	53375914	97.1	109.64	99.6	97.8	93.8	94719	13560	2.30838	1.34715
750	GRCh37	SS6	60456963	49309625	7375181461	149.569	49252659	99.88	46999639	95.3	95.32	99.9	98.6	95.3	97157	14150	2.30028	1.39729
751	GRCh37	SS6	60456963	57363447	8562148651	149.261	57306403	99.9	54824502	95.6	110.92	99.9	98.8	96.5	97041	14582	2.29791	1.44252
752	GRCh37	SS6	60456963	60933531	9100013187	149.343	60870829	99.9	58750625	96.4	119.76	99.9	98.7	96.4	96233	14040	2.30754	1.37148
753	GRCh37	SS6	60456963	61913637	9224646660	148.992	61865741	99.92	60341900	97.5	124.49	99.8	98.1	95	95275	13304	2.30873	1.32781
754	GRCh37	SS6	60456963	56466536	8428771978	149.27	56417955	99.91	54377246	96.3	110.91	99.6	98.2	95.5	95540	13712	2.31448	1.41439
755	GRCh37	SS6	60456963	70766778	10509609536	148.51	70710963	99.92	68874726	97.3	141.35	99.9	98.7	96.5	95882	13635	2.29786	1.37415
756	GRCh37	SS6	60456963	63612346	9505753539	149.433	63515910	99.85	60517407	95.1	122.13	99.9	98.8	96.5	98112	14482	2.28408	1.41835
757	GRCh37	Twist Human Core Exome	33069831	63115226	8895971939	140.948	63059306	99.91	59112234	93.7	175.21	99.5	98.9	98.5	60284	9096	2.42562	1.58055
758	GRCh37	Twist Human Core Exome	33069831	71738569	10042745511	139.991	71683944	99.92	67251730	93.7	202.78	99.6	99	98.6	59880	9283	2.39321	1.44478
759	GRCh37	Twist Human Core Exome	33069831	77381561	10880389427	140.607	77293572	99.89	72522062	93.7	219.69	99.6	99	98.7	59937	9290	2.42145	1.43796
760	GRCh37	Twist Human Core Exome	33069831	72131810	10032598883	139.087	72050892	99.89	68694606	95.2	211.15	99.2	98.6	98.1	59154	8827	2.42485	1.44728
761	GRCh37	Twist Human Core Exome	33069831	67090148	9327683351	139.032	67008280	99.88	63822874	95.1	196.01	99.4	98.7	98.2	59188	8892	2.43617	1.44222
762	GRCh37	Twist Human Core Exome	33069831	52708621	7421127718	140.795	52607617	99.81	49498164	93.9	151.32	99.4	98.8	98.4	61087	9278	2.42973	1.63224
763	GRCh37	Twist Human Core Exome	33069831	53343202	7560337581	141.73	53268016	99.86	50001994	93.7	153.32	99.4	98.9	98.4	59613	9230	2.41896	1.46374
764	GRCh37	Twist Human Core Exome	33069831	58580491	8484702467	144.838	58498903	99.86	52776422	90.1	156.5	99.3	98.7	98.2	60019	9524	2.39743	1.46244
765	GRCh37	Twist Human Core Exomeist Human Core Exome	33054537	50515060	7201934878	142.57	50360156	99.6	38057376	82.4	115.4	99.3	98.6	97.8	59753	8902	2.4	1.5
766	GRCh37	IDT xGen Exome Research Panel v2	34349619	46042188	6740723739	146.4	47158890	99.45	37679553	86	98.35	99.3	98.9	98.3	62860	10426	2.36852	1.48752
767	GRCh37	IDT xGen Exome Research Panel v2	34349619	51515040	7527522039	146.1	52803050	99.74	42399139	86.3	111.29	99.1	98.7	98.3	63943	10752	2.36118	1.52191
768	GRCh37	Twist Human Core Exome	33069831	58337117	8043207286	137.875	58249136	99.85	55476373	95.1	167.9	99.5	98.8	98.2	59167	8683	2.41296	1.44841
769	GRCh37	Twist Human Core Exome	33069831	52827154	7634694687	144.522	52756355	99.87	48757934	92.3	151.36	99.5	98.6	97.8	60024	9181	2.42271	1.51939
770	GRCh37	Twist Human Core Exome	33069831	59837126	8600354393	143.729	59742197	99.84	55605511	92.9	172.08	99.5	98.7	98.1	59223	9187	2.40617	1.46813
771	GRCh37	Twist Human Core Exome	33069831	37811095	5588116916	147.79	37755084	99.85	34044907	90	106.3	99.4	98.7	98	60141	9296	2.43604	1.43258
772	GRCh37	Twist Human Core Exome	33069831	37290583	5495722109	147.376	37242130	99.87	33665322	90.3	104.69	99.6	98.9	98.1	59825	9144	2.41759	1.44926
773	GRCh37	Twist Human Core Exome	33069831	41758229	6124559484	146.667	41705611	99.87	37813371	90.6	116.61	99.6	98.9	98.2	59665	9056	2.39836	1.43092
774	GRCh37	Twist Human Core Exome	33069831	60233606	8842467287	146.803	60120950	99.81	55129148	91.5	172.55	99.4	98.8	98.3	60301	9753	2.42425	1.45103
775	GRCh37	Twist Human Core Exome	33069831	39901566	5852984297	146.686	39809091	99.77	36459183	91.4	114.46	99.2	98.4	97.6	60126	9053	2.43911	1.53794
776	GRCh37	IDT xGen Exome Research Panel v2	34349619	44956412	6634277211	147.6	47771185	99.25	33948261	75.7	87.36	99.2	98.9	98.6	66800	10420	2.3262	1.5761
777	GRCh37	Twist Human Core Exome	33069831	46114957	6706153140	145.423	46028219	99.81	42694387	92.6	135.18	99.5	98.3	97.5	58702	8925	2.42565	1.40642
778	GRCh37	Twist Human Core Exome	33069831	55817814	8191317708	146.751	55738304	99.86	51175903	91.7	162.09	99.5	98.4	97.8	59323	9361	2.43106	1.43401
779	GRCh37	IDT xGen Exome Research Panel v2	34349619	43203256	6337568287	146.7	43336942	99.66	35498047	88	93.07	99.2	98.9	98.7	66669	10796	2.28419	1.55919
780	GRCh37	Twist Human Core Exome	33069831	38727613	5625523456	145.259	38604160	99.68	35295783	91.1	110.01	99	98	97.1	59479	8535	2.4375	1.48092
781	GRCh37	Twist Human Core Exome	33069831	38551776	5625702790	145.926	38416358	99.65	34507226	89.5	106.27	99	97.9	96.8	58954	8509	2.41446	1.48279
782	GRCh37	Twist Human Core Exome	33069831	41456831	6022924630	145.282	41343533	99.73	37464695	90.4	116.36	99.3	98.3	97.4	58873	8839	2.42106	1.43275
783	GRCh37	Twist Human Core Exome	33069831	37737747	5547049204	146.989	37704537	99.91	33944617	89.9	106.04	99.4	98.5	97.6	59445	8610	2.42761	1.45322
784	GRCh37	Twist Human Core Exome	33069831	41491084	5939667463	143.155	41437750	99.87	38396701	92.5	119.59	99.3	98.5	97.6	58926	8174	2.43172	1.4184
785	GRCh37	Twist Human Core Exome	33069831	48943026	7008214011	143.191	48880201	99.87	44963072	91.9	138.25	99.5	98.5	97.8	59497	8878	2.41819	1.45672
786	GRCh37	IDT xGen Exome Research Panel v2	34349619	57320992	8311201464	145	59276021	99.85	46783008	84.3	122.85	99.3	98.9	98.5	63325	10649	2.35995	1.47047
787	GRCh37	IDT xGen Exome Research Panel v2	34349619	57442664	8330338642	145	60432498	99.85	46450571	82.1	121.1	99.2	98.8	98.4	63559	10681	2.36719	1.47732
788	GRCh37	IDT xGen Exome Research Panel v2	34349619	50867046	7327210158	144	54024963	99.61	40956197	80.8	105.74	99.2	98.7	98.2	63120	10288	2.37179	1.50021
789	GRCh37	IDT xGen Exome Research Panel v2	34349619	57191792	8292082945	145	59115316	99.43	46788156	84.5	122.36	99.4	99	98.5	63372	10587	2.38815	1.46371
790	GRCh37	IDT xGen Exome Research Panel v2	34349619	55236392	8112678238	146.9	57385085	99.1	43709289	82.7	111.95	99.4	98.9	98.5	64129	10818	2.36865	1.53445
791	GRCh37	IDT xGen Exome Research Panel v2	34349619	57825440	8489549769	146.8	62182250	99.58	43191916	74.8	110.28	99.4	99	98.5	63467	10616	2.3682	1.50786
792	GRCh37	IDT xGen Exome Research Panel v2	34349619	58857490	8618442649	146.4	61350618	99.37	46192206	81	120	99.4	99	98.6	64073	10921	2.33766	1.5169
793	GRCh37	IDT xGen Exome Research Panel v2	34349619	49879796	7298240811	146.3	52004670	98.87	39308351	81.5	100.86	99.4	98.9	98.4	63954	10691	2.37435	1.50182
794	GRCh37	Twist Human Core Exomeist Human Core Exome	33054537	56004078	8195391592	146.34	55650353	99.3	38697965	78	121.5	99.4	98.8	98	59844	9054	2.4	1.4
795	GRCh37	Twist Human Core Exomeist Human Core Exome	33054537	50244276	7290511708	145.1	50148565	99.8	36922244	79.6	115.3	99.4	98.7	97.8	59530	8646	2.4	1.4
796	GRCh37	Twist Human Core Exome	33069831	40768450	5858375053	143.699	40708526	99.85	37582639	92.2	116.77	99.5	98.9	98.2	59553	9029	2.42692	1.44336
797	GRCh37	Twist Human Core Exome	33069831	34682449	4910202479	141.576	34569361	99.67	32339397	93.2	100	99.5	98.7	97.6	58898	8534	2.41161	1.39917
798	GRCh37	Twist Human Core Exome	33069831	41157840	5895446865	143.24	41066376	99.78	37815097	91.9	116.95	99.5	98.8	98	58127	8775	2.40023	1.2547
799	GRCh37	Twist Human Core Exome	33069831	38460645	5357701424	139.303	38373609	99.77	35844081	93.2	108.75	99.5	98.7	97.5	60032	9172	2.34217	1.83362
800	GRCh37	Twist Human Core Exome	33069831	40311272	5761461010	142.924	40249421	99.85	37121010	92.1	114.81	99.5	98.8	97.9	60145	9076	2.39706	1.45369
801	GRCh37	Twist Human Core Exome	33069831	41329180	6138509693	148.527	41287769	99.9	37377069	90.4	118.56	99.1	98.2	97.3	59367	9102	2.42884	1.49956
802	GRCh37	Twist Human Core Exome	33069831	35110895	5180751427	147.554	35063780	99.87	31896626	90.8	101.95	99.2	98	96.8	59744	8653	2.42667	1.51621
803	GRCh37	Twist Human Core Exome	33069831	56902051	8311671149	146.07	56825330	99.87	52463232	92.2	166.69	99.1	98.2	97.6	59973	9284	2.42038	1.50653
804	GRCh37	Twist Human Core Exome	33069831	40764260	5975992009	146.599	40717389	99.89	37382981	91.7	118.96	99.2	98.1	97.2	59180	8740	2.4363	1.42671
805	GRCh37	Twist Human Core Exome	33069831	40214961	5893232849	146.543	40169140	99.89	36789418	91.5	117.03	99.3	98.1	97.2	58610	8737	2.41133	1.4267
806	GRCh37	Twist Human Core Exome	33069831	38908874	5576807780	143.33	38843464	99.83	36181517	93	113.24	99.2	98.3	97.4	59163	8321	2.41963	1.42229
807	GRCh37	Twist Human Core Exome	33069831	40889248	5816777922	142.257	40852746	99.91	38192155	93.4	119.94	99.1	98.3	97.3	58711	8276	2.43721	1.39317
808	GRCh37	Twist Human Core Exome	33069831	40426975	5836886756	144.381	40372783	99.87	37265564	92.2	117.49	99.4	98.6	97.7	59926	8537	2.42905	1.45435
809	GRCh37	Twist Human Core Exome	33069831	39315724	5660015510	143.963	39252175	99.84	36367869	92.5	113.71	99.2	98.4	97.5	59736	8614	2.41076	1.46674
810	GRCh37	Twist Human Core Exome	33069831	43651193	6236732173	142.877	43604176	99.89	40343156	92.4	124.24	99.3	98.7	97.9	59538	8679	2.44051	1.4771
811	GRCh37	Twist Human Core Exome	33069831	41323373	5896614598	142.694	41264044	99.86	38248382	92.6	118.36	99.5	98.7	97.9	58938	8407	2.42583	1.42771
812	GRCh37	Twist Human Core Exome	33069831	42752067	6124923961	143.266	42695291	99.87	39546865	92.5	122.54	99.4	98.8	98	58921	8451	2.43402	1.42441
813	GRCh37	Twist Human Core Exome	33069831	40666440	5802388398	142.682	40618392	99.88	37851161	93.1	117.95	99.3	98.6	97.7	59142	8302	2.42138	1.43508
814	GRCh37	Twist Human Core Exome	33069831	40325840	5732494995	142.154	40278290	99.88	37491873	93	115.96	99.3	98.5	97.6	59114	8373	2.43287	1.45772
815	GRCh37	Twist Human Core Exome	33069831	36411045	5213555600	143.186	36355373	99.85	33612585	92.3	104.06	99.2	98.4	97.4	59391	8296	2.43837	1.45037
816	GRCh37	Twist Human Core Exome	33069831	42600669	6121687234	143.699	42540267	99.86	39234800	92.1	121.81	99.5	98.8	98	59400	8539	2.42758	1.44889
817	GRCh37	Twist Human Core Exome	33069831	35756123	5066610962	141.699	35702560	99.85	33316699	93.2	103.12	99.4	98.6	97.4	58323	7799	2.43481	1.3477
818	GRCh37	Twist Human Core Exome	33069831	41482258	5927061967	142.882	41425767	99.86	38299085	92.3	118.46	99.4	98.7	97.8	59731	8417	2.42396	1.43819
819	GRCh37	Twist Human Core Exome	33069831	40289234	5727707926	142.165	40241458	99.88	37394557	92.8	115.61	99.6	98.8	97.9	58761	8169	2.4331	1.3686
820	GRCh37	Twist Human Core Exome	33069831	35879242	5097882560	142.084	35839358	99.89	33241826	92.6	102.64	99.4	98.6	97.5	59765	8016	2.45283	1.41408
821	GRCh37	Twist Human Core Exome	33069831	37330774	5323489693	142.603	37264642	99.82	34486986	92.4	106.05	99.3	98.6	97.6	59622	8310	2.41224	1.43258
822	GRCh37	Twist Human Core Exome	33069831	42721086	6082434595	142.375	42669819	99.88	39360888	92.1	120.48	99.3	98.6	97.9	59724	8615	2.4267	1.48136
823	GRCh37	Twist Human Core Exome	33069831	42372720	6034885092	142.424	42321098	99.88	39147071	92.4	120.05	99.5	98.8	98.1	59150	8402	2.38639	1.37961
824	GRCh37	Twist Human Core Exome	33069831	42016783	6014628158	143.148	41960156	99.87	38822486	92.4	119.58	99.3	98.7	98	58647	8546	2.42444	1.43923
825	GRCh37	IDT xGen Exome Research Panel v2	34349619	79506080	11656306885	146.6	81383184	99.54	62718990	82.6	162.64	99.4	99.1	99.1	67485	11707	2.29887	1.6135
826	GRCh37	IDT xGen Exome Research Panel v2	34349619	53091226	7778708256	146.5	53881996	99.3	42535558	84	111.49	99.2	98.9	98.8	67330	11125	2.32051	1.59074
827	GRCh37	IDT xGen Exome Research Panel v2	34349619	60153636	8803810970	146.4	61460499	99.71	48220350	83.1	127.04	99.4	99.1	99	67416	11173	2.33034	1.57325
828	GRCh37	IDT xGen Exome Research Panel v2	34349619	57038156	8336334855	146.2	58261884	99.13	45649376	83.7	118.32	99.4	99.1	99	67144	11057	2.31821	1.56517
829	GRCh37	IDT xGen Exome Research Panel v2	34349619	55944214	8172785847	146.1	56972932	99	44840638	83.6	117.25	99.2	98.9	98.8	67202	11086	2.32453	1.56515
830	GRCh37	IDT xGen Exome Research Panel v2	34349619	71983330	10511006878	146	73987693	99.34	57326900	82.8	148.2	99.2	98.9	98.9	67992	11463	2.30379	1.62981
831	GRCh37	IDT xGen Exome Research Panel v2	34349619	71585618	10470991453	146.3	72603093	99.7	58006930	85.6	151.47	99.4	99.1	99	67220	11698	2.29946	1.60164
832	GRCh37	IDT xGen Exome Research Panel v2	34349619	88822840	13068888464	147.1	89736601	99.77	70429750	84.4	183.36	99.2	99	98.9	67508	11656	2.28123	1.61212
833	GRCh37	IDT xGen Exome Research Panel v2	34349619	89381254	13131926014	146.9	90638697	99.49	71548172	84.8	186.44	99.4	99.2	99.1	66893	11686	2.30238	1.60499
834	GRCh37	Twist Human Core Exome	33069831	68479323	9718143547	141.914	68389965	99.87	63597773	92.9	194.42	99.7	99.2	98.9	60453	9544	2.41118	1.52132
835	GRCh37	IDT xGen Exome Research Panel v2	34349619	65225502	9569611445	146.7	67099402	97.24	44733917	71.6	114.04	99.3	98.9	98.8	66678	10926	2.31023	1.58185
836	GRCh37	IDT xGen Exome Research Panel v2	34349619	72195186	10633057013	147.3	73529996	99.6	56065732	82.1	147.29	99.4	99.2	99	67407	11456	2.26885	1.56288
837	GRCh37	IDT xGen Exome Research Panel v2	34349619	49311372	7270008808	147.4	50594065	98.68	37460007	79.5	97.21	99.4	99.1	98.9	67007	10891	2.32096	1.5473
838	GRCh37	IDT xGen Exome Research Panel v2	34349619	55918324	8184797905	146.4	57345601	98.63	43999205	83	112.21	99.2	98.9	98.8	67026	11046	2.31287	1.65923
839	GRCh37	IDT xGen Exome Research Panel v2	34349619	68477876	9920195716	144.9	68816096	99.83	57531874	90.1	149.64	99.4	99.1	99	66634	11285	2.29317	1.58842
840	GRCh37	IDT xGen Exome Research Panel v2	34349619	47529102	6991426938	147.1	47813861	99.81	38260887	84.8	101.99	99.2	98.9	98.8	67546	11115	2.30153	1.61587
841	GRCh37	IDT xGen Exome Research Panel v2	34349619	55303824	8095643105	146.4	55738882	99.87	46071026	88.5	121.53	99.2	98.9	98.8	67403	11164	2.30326	1.66823
842	GRCh37	IDT xGen Exome Research Panel v2	34349619	43623126	6387074738	146.4	43666955	99.69	36268511	89.7	94.81	99.1	98.9	98.7	66575	10829	2.31631	1.59825
843	GRCh37	IDT xGen Exome Research Panel v2	34349619	74484042	10901338402	146.4	74751343	99.82	61968071	89.5	161.92	99.2	98.9	98.9	67718	11522	2.279	1.63167
844	GRCh37	IDT xGen Exome Research Panel v2	34349619	79766452	11676543885	146.4	79981631	99.88	66160526	89.6	172.65	99.4	99.2	99.1	67411	11574	2.29541	1.57113
845	GRCh37	IDT xGen Exome Research Panel v2	34349619	37129904	5407892026	145.6	37228365	99.56	30822455	89.4	79.84	99.3	99	98.7	67220	10589	2.31443	1.52471
846	GRCh37	IDT xGen Exome Research Panel v2	34349619	64963924	9487665932	146	65291981	99.85	53841604	88.7	140.98	99.4	99.1	99	67599	11303	2.28645	1.56756
847	GRCh37	Twist Human Core Exomeist Human Core Exome	33054537	101882076	14733215208	144.61	101745288	99.8	70783609	79.6	218.1	99.5	98.9	98.6	57579	9594	2.4	1.1
848	GRCh37	IDT xGen Exome Research Panel v2	34349619	56185418	8152755643	145.1	57223165	99.84	45246571	84.7	118.67	99.4	99.1	99	67187	11382	2.31804	1.57082
849	GRCh37	IDT xGen Exome Research Panel v2	34349619	48504052	6997085320	144.3	49538590	99.35	38609010	83.5	99.78	99.4	99.1	98.9	65943	10847	2.3421	1.5604
850	GRCh37	IDT xGen Exome Research Panel v2	34349619	52892398	7642980187	144.5	53945263	99.65	42334010	83.7	110.65	99.4	99.1	99	66845	11078	2.32001	1.5787
851	GRCh37	IDT xGen Exome Research Panel v2	34349619	43667608	6387821781	146.3	45538254	98.57	33094395	78	85.08	99.4	99.1	98.7	66283	10531	2.31365	1.53827
852	GRCh37	IDT xGen Exome Research Panel v2	34349619	61651680	9011200366	146.2	63842912	96.9	42610758	71.2	108.42	99.5	99.1	98.9	66708	11074	2.30844	1.59386
853	GRCh37	IDT xGen Exome Research Panel v2	34349619	55813466	8142320711	145.9	57609645	99.52	38493052	71.4	100.92	99.5	99.1	98.9	66721	10749	2.30728	1.53217
854	GRCh37	IDT xGen Exome Research Panel v2	34349619	44895968	6600986048	147	47788903	98.37	33474534	75.4	84.29	99.3	98.9	98.6	67060	10404	2.33151	1.55791
855	GRCh37	IDT xGen Exome Research Panel v2	34349619	74188378	10945477212	147.5	75998763	99.42	57046905	81.5	147.59	99.5	99.1	99	67312	11292	2.30187	1.6162
856	GRCh37	IDT xGen Exome Research Panel v2	34349619	70708366	10321161767	146	72673323	99.4	56039733	83.3	144.36	99.3	98.9	98.8	67574	11376	2.28827	1.61902
857	GRCh37	IDT xGen Exome Research Panel v2	34349619	78920678	11575474422	146.7	79220795	99.91	65298899	89.4	169.83	99.4	99.2	99.1	67543	11526	2.28293	1.59157
858	GRCh37	IDT xGen Exome Research Panel v2	34349619	47448420	6914161209	145.7	47762360	99.8	39954105	89.3	105.91	99.3	99.1	98.9	66606	10800	2.29912	1.49896
859	GRCh37	IDT xGen Exome Research Panel v2	34349619	61036070	8905750454	145.9	61352045	99.91	51062135	90.6	133.37	99.2	98.9	98.8	67223	11330	2.3105	1.63464
860	GRCh37	IDT xGen Exome Research Panel v2	34349619	58304016	8546338590	146.6	58412614	99.82	47730945	88.4	124.86	99.2	98.9	98.8	67333	11267	2.27942	1.57739
861	GRCh37	IDT xGen Exome Research Panel v2	34349619	64564532	9436721388	146.2	64784590	99.85	53528120	89.3	139.54	99.3	99.1	99	67025	11267	2.2828	1.59132
862	GRCh37	IDT xGen Exome Research Panel v2	34349619	60377776	8829626017	146.2	60431420	99.9	50309191	89.8	132.26	99.3	99.1	99	66881	11265	2.28993	1.6041
863	GRCh37	IDT xGen Exome Research Panel v2	34349619	63453208	9287930752	146.4	63836118	99.82	52649607	88.7	138.13	99.3	99.1	99	66862	11286	2.29013	1.54331
864	GRCh37	IDT xGen Exome Research Panel v2	34349619	44968768	6560773986	145.9	45067026	99.82	37808647	90.5	99.84	99.1	98.9	98.6	66243	10571	2.32829	1.51861
865	GRCh37	IDT xGen Exome Research Panel v2	34349619	58288142	8566106440	147	59483513	99.89	46308098	83.6	123.21	99.4	99	98.6	64218	10725	2.3191	1.53919
866	GRCh37	IDT xGen Exome Research Panel v2	34349619	57617214	8388819839	145.6	58236912	99.9	47559059	87.4	126.83	99.1	98.8	98.4	63815	10910	2.33168	1.52677
867	GRCh37	IDT xGen Exome Research Panel v2	34349619	51088670	7442416104	145.7	51825720	99.89	41881903	85.9	112.38	99.3	99	98.4	63633	10634	2.36362	1.53594
868	GRCh37	IDT xGen Exome Research Panel v2	34349619	52796696	7769984938	147.2	54068115	99.6	41150012	81.9	107.39	99.4	99.1	98.9	66271	11031	2.30216	1.61041
869	GRCh37	IDT xGen Exome Research Panel v2	34349619	39673774	5834015408	147	40040249	99.01	31118431	83.2	81.76	99.3	99.1	98.7	66392	10687	2.28137	1.54983
870	GRCh37	IDT xGen Exome Research Panel v2	34349619	68637484	10078043773	146.8	68957061	99.82	56412626	87.9	147.84	99.4	99.1	99.1	66656	11369	2.29654	1.55497
871	GRCh37	IDT xGen Exome Research Panel v2	34349619	65184142	9607257513	147.4	65356955	99.87	52814402	87.4	138.73	99.3	99.1	99	66800	11335	2.27628	1.55571
872	GRCh37	IDT xGen Exome Research Panel v2	34349619	54698604	7989863144	146.1	54822190	99.75	45635727	89.3	119.9	99.3	99.1	99	66619	11217	2.30697	1.57827
873	GRCh37	IDT xGen Exome Research Panel v2	34349619	58254034	8538829509	146.6	58441810	99.89	48018230	87.8	126.87	99.2	98.9	98.8	67174	11144	2.30516	1.54614
874	GRCh37	IDT xGen Exome Research Panel v2	34349619	58949728	8601437369	145.9	59174403	99.92	49353937	89.1	130.34	99.3	99.1	99	67150	11087	2.28587	1.60305
875	GRCh37	IDT xGen Exome Research Panel v2	34349619	63751156	9291911683	145.8	64634318	99.91	52783272	89.4	134.83	99.4	99.1	99	65941	11303	2.31712	1.55685
876	GRCh37	IDT xGen Exome Research Panel v2	34349619	65364336	9592795591	146.8	66302514	99.79	52999336	86.8	136.82	99.4	99.1	99	67781	11433	2.31464	1.60541
877	GRCh37	IDT xGen Exome Research Panel v2	34349619	51940042	7569023001	145.7	53436294	99.75	42967446	86.6	110.94	99.3	99.1	98.9	66727	11019	2.32786	1.54653
878	GRCh37	IDT xGen Exome Research Panel v2	34349619	63281954	9291992300	146.8	64420852	99.88	50333017	84	133.89	99.2	98.8	98.5	64370	10932	2.32885	1.55142
879	GRCh37	IDT xGen Exome Research Panel v2	34349619	60503374	8913013374	147.3	60952182	99.9	48368157	85.2	129.26	99.3	99	98.7	64527	11071	2.34927	1.53182
880	GRCh37	Twist Human Core Exomeist Human Core Exome	33054537	60025044	8798772848	146.59	59682199	99.4	39822579	76.6	124.7	99.5	98.8	98	59139	8829	2.4	1.4
881	GRCh37	IDT xGen Exome Research Panel v2	34349619	50926976	7493937009	147.2	53008796	99.84	38375530	77.2	100.48	99.3	98.9	98.7	67209	10866	2.33262	1.59335
882	GRCh37	IDT xGen Exome Research Panel v2	34349619	42872662	6291543853	146.7	43581887	99.77	33502453	81.9	88.72	99.4	99.1	98.8	68577	11020	2.32591	1.88524
883	GRCh37	IDT xGen Exome Research Panel v2	34349619	47227640	6946988118	147.1	50865718	99.72	34644003	72.2	89.84	99.3	98.9	98.7	66758	10578	2.3319	1.51856
884	GRCh37	IDT xGen Exome Research Panel v2	34349619	57534082	8485019481	147.5	62211667	99.1	41982690	73	104.49	99.5	99.1	98.9	66488	10756	2.30047	1.54794
885	GRCh37	IDT xGen Exome Research Panel v2	34349619	71384206	10474219591	146.7	73909109	98.7	55891112	82.2	141.88	99.3	98.9	98.8	66741	11056	2.29179	1.54574
886	GRCh37	IDT xGen Exome Research Panel v2	34349619	53654224	7845133498	146.2	54088664	99.45	44128063	88.6	113.58	99.2	98.9	98.8	66462	10964	2.31085	1.57181
887	GRCh37	IDT xGen Exome Research Panel v2	34349619	59432158	8710163535	146.6	59649825	99.78	49607786	90.4	128.92	99.3	99.1	99	66875	11187	2.30868	1.56031
888	GRCh37	IDT xGen Exome Research Panel v2	34349619	59608624	8743695908	146.7	59755328	99.89	49532327	89.9	129.77	99.2	98.9	98.8	67193	11309	2.30414	1.67901
889	GRCh37	IDT xGen Exome Research Panel v2	34349619	63836126	9298399767	145.7	64107504	99.92	53750687	90.9	140.34	99.2	98.9	98.8	67442	11175	2.30744	1.65664
890	GRCh37	IDT xGen Exome Research Panel v2	34349619	76298776	11122196985	145.8	76649063	99.93	65304223	92.2	171.18	99.3	99.1	99	66680	11517	2.31132	1.56564
891	GRCh37	IDT xGen Exome Research Panel v2	34349619	36880414	5428465523	147.2	37543705	98.13	28926877	82.3	75.26	99.3	99	98.5	66182	10549	2.33595	1.54092
892	GRCh37	IDT xGen Exome Research Panel v2	34349619	39845236	5865263353	147.2	40912176	97.78	31203914	81.3	81.16	99.3	97.4	95.2	64591	9783	2.33545	1.4415
893-1	GRCh37	IDT xGen Exome Research Panel v2	34349619	82393356	12169186614	147.7	85795862	99.89	61298540	76.9	159.04	99.5	99.2	99.1	68310	11434	2.26109	1.65469
893-2	GRCh37	IDT xGen Exome Research Panel v2	34349619	71051140	10469673278	147.4	71773432	99.9	56527882	84.8	148.78	99.4	99.2	99.1	67484	11542	2.27322	1.5936
893-3	GRCh37	IDT xGen Exome Research Panel v2	34349619	103814064	15224566673	146.7	104257313	99.8	83938897	86.9	219.02	99.2	99	98.9	67474	12076	2.27194	1.65586
894	GRCh37	IDT xGen Exome Research Panel v2	34349619	61143656	9038146738	147.8	63356041	99.91	46365553	78.9	119.64	99.4	99.1	99	67260	11300	2.30224	1.59377
895-1	GRCh37	IDT xGen Exome Research Panel v2	34349619	63197378	9267733030	146.6	63400896	99.82	52387518	89.3	137.79	99.2	98.9	98.8	67983	11327	2.29375	1.64118
895-2	GRCh37	IDT xGen Exome Research Panel v2	34349619	61001254	8869727026	145.4	61304685	99.91	51596914	90.5	135.43	99.1	98.9	98.8	67320	11018	2.32872	1.60685
896	GRCh37	IDT xGen Exome Research Panel v2	34349619	54119006	7960170946	147.1	57424413	99.41	39465138	73.2	101.76	99.5	99.1	98.9	67518	10822	2.30841	1.60091
897	GRCh37	IDT xGen Exome Research Panel v2	34349619	58068794	8555697569	147.3	58353979	99.88	45878020	83.5	122.42	99.2	98.9	98.8	68344	11285	2.26833	1.64561
898	GRCh37	IDT xGen Exome Research Panel v2	34349619	61179698	9015835349	147.4	61387528	99.9	49390927	87.1	128.75	99.2	98.9	98.8	67264	11332	2.27542	1.60315
899	GRCh37	IDT xGen Exome Research Panel v2	34349619	77073484	11330774036	147	77268828	99.91	62214857	86.5	163.77	99.4	99.2	99.1	67374	11549	2.28975	1.62037
900	GRCh37	IDT xGen Exome Research Panel v2	34349619	62382820	9159899492	146.8	62495401	99.91	50585135	86.7	133.71	99.2	98.9	98.8	67811	11455	2.2625	1.60894
901	GRCh37	IDT xGen Exome Research Panel v2	34349619	59939878	8815022670	147.1	60926620	99.77	48285145	84.4	128.59	99.3	98.9	98.8	67435	11475	2.30548	1.60046
902	GRCh37	IDT xGen Exome Research Panel v2	34349619	57552870	8487834735	147.5	58433629	99.86	42632347	78.3	113.14	99.3	98.9	98.8	66895	11026	2.29516	1.57954
903	GRCh37	IDT xGen Exome Research Panel v2	34349619	50351384	7417756550	147.3	51076445	99.85	36622872	76	98.51	99.3	99	98.7	67229	10931	2.30396	1.62701
904	GRCh37	IDT xGen Exome Research Panel v2	34349619	56123182	8274201888	147.4	58452095	99.85	42776854	77.8	112.7	99.4	99.1	99	66148	10918	2.33273	1.54422
905	GRCh37	IDT xGen Exome Research Panel v2	34349619	66015436	9728806911	147.4	66751183	99.91	51805143	82.5	138.73	99.4	99.2	99	78376	12300	2.31905	2.96602
906	GRCh37	IDT xGen Exome Research Panel v2	34349619	50865758	7453454297	146.5	52855718	99.47	39804850	80	104.36	99.2	98.9	98.7	67414	10829	2.32876	1.59199
907	GRCh37	IDT xGen Exome Research Panel v2	34349619	62836168	9232579946	146.9	64031072	99.81	49882019	84.1	130.83	99.4	99.1	99	66977	11309	2.30489	1.57973
908	GRCh37	IDT xGen Exome Research Panel v2	34349619	63101784	9311308399	147.6	64404411	99.85	48474376	81.1	126.5	99.3	98.9	98.8	67423	11161	2.28252	1.61099
909	GRCh37	IDT xGen Exome Research Panel v2	34349619	67485358	9905906469	146.8	70209410	98.59	51197009	78.9	130.04	99.5	99.1	99	67321	11180	2.287	1.5946
910	GRCh37	IDT xGen Exome Research Panel v2	34349619	79345442	11693462886	147.4	81576394	99.88	60021579	78.8	157.99	99.5	99.2	99.1	67273	11311	2.28465	1.62363
911	GRCh37	IDT xGen Exome Research Panel v2	34349619	74262556	10893924391	146.7	74414325	99.91	61145898	88.4	160.58	99.2	99	98.9	68438	11708	2.27815	1.68045
912	GRCh37	IDT xGen Exome Research Panel v2	34349619	69507244	10235587549	147.3	70102374	99.65	56051519	86.3	146.43	99.2	99	98.9	67860	11620	2.27415	1.62679
913	GRCh37	IDT xGen Exome Research Panel v2	34349619	79233954	11714758242	147.9	79361953	99.93	63400702	86.3	165.51	99.4	99.2	99.1	67925	11820	2.27507	1.6168
914	GRCh37	IDT xGen Exome Research Panel v2	34349619	66053084	9738787237	147.4	66118546	99.88	52710625	85.5	139.66	99.2	99	98.9	67545	11465	2.27761	1.63628
915	GRCh37	IDT xGen Exome Research Panel v2	34349619	70395926	10367065663	147.3	70631103	99.89	58231850	89.6	151.36	99.3	99.1	99	67791	11519	2.27667	1.57778
916	GRCh37	IDT xGen Exome Research Panel v2	34349619	63028042	9268001369	147	63116419	99.86	51029742	86.7	134.34	99.4	99.1	99.1	67744	11386	2.29944	1.60087
917	GRCh37	IDT xGen Exome Research Panel v2	34349619	56926698	8333505418	146.4	57305192	99.86	46731185	87	123.33	99.2	98.9	98.8	66924	11434	2.30571	1.60871
918	GRCh37	IDT xGen Exome Research Panel v2	34349619	64642528	9477910410	146.6	64759385	99.82	53773894	89.8	141.5	99.2	98.9	98.8	68195	11337	2.30386	1.65403
919	GRCh37	IDT xGen Exome Research Panel v2	34349619	54092314	7988782402	147.7	54562779	99.9	42872473	83.4	114.63	99.2	98.9	98.8	67878	11519	2.31306	1.63557
920	GRCh37	IDT xGen Exome Research Panel v2	34349619	112485080	16502289573	146.7	113749870	99.92	89665407	84.3	236.54	99.3	99	98.9	67647	11868	2.26104	1.63496
921	GRCh37	IDT xGen Exome Research Panel v2	34349619	103085240	15130211734	146.8	103662288	99.91	82644791	85.5	217.83	99.4	99.2	99.1	67909	11960	2.2691	1.64035
922	GRCh37	IDT xGen Exome Research Panel v2	34349619	57666176	8424558335	146.1	58042156	99.9	47263147	86.9	126.04	99.2	98.9	98.8	67192	11009	2.32255	1.57885
923	GRCh37	IDT xGen Exome Research Panel v2	34349619	47921572	6999371335	146.1	49165555	99.19	38337995	83.3	99.11	99.2	98.9	98.7	66156	10669	2.35103	1.54545
924	GRCh37	IDT xGen Exome Research Panel v2	34349619	63185634	9271400535	146.7	63865312	99.88	48861296	81.1	130.2	99.4	99.1	99	67516	11048	2.27652	1.59389
925-1	GRCh37	IDT xGen Exome Research Panel v2	34349619	107092214	15728011831	146.9	107929418	99.91	85186299	84.7	224.67	99.3	99	98.9	67195	11953	2.27589	1.64494
925-2	GRCh37	IDT xGen Exome Research Panel v2	34349619	119305384	17516920175	146.8	120582935	99.91	94928923	84.5	249.56	99.3	99	98.9	67211	12055	2.27093	1.65013
926	GRCh37	IDT xGen Exome Research Panel v2	34349619	138810702	20448268469	147.3	139976578	99.93	108842540	83.7	285.34	99.5	99.2	99.2	67761	12342	2.23133	1.63761
927	GRCh37	IDT xGen Exome Research Panel v2	34349619	125424046	18493882796	147.5	126506459	99.92	98451367	83.9	257.82	99.3	99	99	67888	12214	2.28358	1.63447
928	GRCh37	IDT xGen Exome Research Panel v2	34349619	126975752	18704128393	147.3	127969532	99.89	99911058	83.9	262.56	99.3	99	99	67676	12115	2.29902	1.66205
929	GRCh37	IDT xGen Exome Research Panel v2	34349619	110031794	16196226500	147.2	111038383	99.92	87160158	83.6	231.11	99.3	99	99	68276	11997	2.26383	1.6327
930	GRCh37	IDT xGen Exome Research Panel v2	34349619	96168920	14045541201	146.1	97498626	99.77	76727281	84.9	199	99.3	99	98.9	68294	11855	2.28005	1.64157
931	GRCh37	IDT xGen Exome Research Panel v2	34349619	102973244	15191463941	147.5	103729388	99.9	79833527	82.4	211.47	99.3	99	98.9	68158	11842	2.28647	1.68482
932	GRCh37	Twist Human Core Exome	33069831	37381400	5450246873	145.801	37331006	99.87	34239505	91.6	105.85	99.1	98.2	97.3	58970	8825	2.4249	1.43447
933	GRCh37	Twist Human Core Exome	33069831	39902883	5848605814	146.571	39839188	99.84	36545058	91.6	114.24	99.2	98.3	97.5	59943	8976	2.45035	1.51174
934	GRCh37	Twist Human Core Exome	33069831	43663546	6454626253	147.826	43624304	99.91	38612969	88.4	120.46	99.2	98.4	97.6	59831	9156	2.41209	1.43747
935	GRCh37	Twist Human Core Exome	33069831	40423063	5773341331	142.823	40391655	99.92	37767890	93.4	117.22	99.3	98.5	97.7	59111	8474	2.43569	1.41927
936	GRCh37	Twist Human Core Exome	33069831	38321723	5613089835	146.473	38259874	99.84	34987680	91.3	110.65	99.2	98.2	97.3	59299	8840	2.41093	1.45594
937	GRCh37	Twist Human Core Exome	33069831	49743355	7195953158	144.662	49683189	99.88	45868518	92.2	145.73	99.5	98.5	97.8	59364	9108	2.42195	1.441
938	GRCh37	Twist Human Core Exome	33069831	47849197	6856628039	143.297	47796855	99.89	44103844	92.2	135.39	99.3	98.3	97.4	59472	8557	2.40599	1.41536
939	GRCh37	Twist Human Core Exome	33069831	40783837	5861413276	143.719	40705941	99.81	37755123	92.6	117	99.5	98.8	98	59956	8926	2.41241	1.4516
940	GRCh37	Twist Human Core Exome	33069831	47525957	6928767009	145.789	47459695	99.86	43771115	92.1	136.97	99.2	98.4	97.7	59289	8803	2.43048	1.45347
941	GRCh37	Twist Human Core Exome	33069831	54212020	7898380256	145.7	54219683	99.53	42735687	91	116.27	99.5	98.5	97.7	61701	9726	2.34604	1.46616
942	GRCh37	Twist Human Core Exome	33069831	39380875	5758901502	146.236	39336235	99.89	35897193	91.2	111.22	99.3	98.4	97.5	59432	8829	2.43101	1.45059
943	GRCh37	Twist Human Core Exome	33069831	48645022	7103324400	146.024	48588602	99.88	44205992	90.9	137.46	99.3	98.5	97.8	60057	8983	2.39593	1.43801
944	GRCh37	Twist Human Core Exome	33069831	40539044	5957003037	146.945	40439686	99.75	36348652	89.7	112.84	99.4	98.6	97.7	59875	9001	2.43123	1.46535
945	GRCh37	Twist Human Core Exome	33069831	37114855	5469088226	147.356	37080433	99.91	33969786	91.5	108.05	99.6	98.3	97.3	59887	8769	2.42407	1.44695
946	GRCh37	Twist Human Core Exome	33069831	46372255	6673479086	143.911	46328686	99.91	42940641	92.6	134.23	99.4	98.7	98.1	59912	8895	2.4448	1.48886
947	GRCh37	Twist Human Core Exome	33069831	38465663	5630234173	146.37	38374721	99.76	34956163	90.9	109.94	99.3	98.4	97.5	59273	8770	2.40376	1.45296
948	GRCh37	Twist Human Core Exome	33069831	42938037	6239681607	145.318	42788486	99.65	39274972	91.5	122.9	99.2	98.4	97.6	59089	8688	2.41397	1.40519
949	GRCh37	Twist Human Core Exome	33069831	39088671	5642810139	144.359	39040431	99.88	35944255	92	113.43	99.3	98.4	97.5	59816	8463	2.42177	1.44585
950	GRCh37	Twist Human Core Exome	33069831	35201480	4980014117	141.472	35163025	99.89	32010267	90.9	94.9	99.3	98.2	97.1	58919	8327	2.42851	1.4216
951	GRCh37	Twist Human Core Exome	33069831	39205653	5559982377	141.816	39163514	99.89	36224113	92.4	110.74	99.4	98.5	97.4	59661	8267	2.43294	1.43967
952	GRCh37	Twist Human Core Exome	33069831	43641428	6238295892	142.944	43590631	99.88	40350998	92.5	123.98	99.1	98	97	59461	8474	2.41377	1.4671
953	GRCh37	Twist Human Core Exome	33069831	43953691	6384172076	145.248	43880647	99.83	40469228	92.1	125.02	99	97.9	96.9	58894	8835	2.43225	1.48486
954	GRCh37	Twist Human Core Exome	33069831	42390228	6170864226	145.573	42331686	99.86	38305845	90.4	119.32	99.2	98.3	97.3	59242	8609	2.43432	1.42766
955	GRCh37	Twist Human Core Exome	33069831	57524014	8337098678	144.932	57458507	99.89	52387677	91.1	162.51	99.6	98.7	98.1	60311	9270	2.43339	1.48163
956	GRCh37	Twist Human Core Exome	33069831	47521235	6870349275	144.574	47427307	99.8	43627733	91.8	135.41	99.3	98.6	97.9	58882	8826	2.4028	1.41431
957	GRCh37	Twist Human Core Exome	33069831	33392481	4839730338	144.935	33321088	99.79	30672803	91.9	95.05	99.2	98.3	97.1	58449	8345	2.42789	1.34475
958	GRCh37	Twist Human Core Exome	33069831	40510065	5883380961	145.233	40471752	99.91	36917786	91.1	114.36	99.4	98.6	97.8	59964	8685	2.40976	1.48644
959	GRCh37	Twist Human Core Exome	33069831	49740474	7159728683	143.9	49929133	99.95	40245146	86.7	115.35	99.4	98.7	97.8	63285	9753	2.35801	1.54358
960	GRCh37	Twist Human Core Exome	33069831	40244416	5771527577	143.412	40198599	99.89	37213056	92.5	114.72	99.2	98.4	97.5	59400	8609	2.42087	1.46513
961	GRCh37	Twist Human Core Exome	33069831	48700226	7064132766	145.053	48637378	99.87	44214314	90.8	136.11	99.5	98.9	98.3	60027	9193	2.41567	1.44882
962	GRCh37	Twist Human Core Exome	33069831	54057643	7802586847	144.338	54010991	99.91	49446023	91.5	153.13	99.4	98.6	98	60049	9093	2.41052	1.5046
963	GRCh37	IDT xGen Exome Research Panel v2	34349619	47772790	7007415892	146.7	48833485	99.59	37420853	80.6	100.42	99.2	98.9	98.7	66300	10841	2.30657	1.55422
964	GRCh37	IDT xGen Exome Research Panel v2	34349619	43689090	6355316411	145.5	44957758	99.56	33761763	78.7	90.01	99.4	99.1	98.8	65996	10673	2.34309	1.49224
965	GRCh37	IDT xGen Exome Research Panel v2	34349619	71645576	10453604348	145.9	74208691	99.8	56587268	82.1	146.53	99.3	99	98.9	67854	11418	2.2934	1.61981
966	GRCh37	IDT xGen Exome Research Panel v2	34349619	52279790	7658716266	146.5	52751368	99.61	43047774	87.8	112.09	99.2	98.9	98.8	67568	11333	2.28574	1.6286
967	GRCh37	IDT xGen Exome Research Panel v2	34349619	54398962	7996317732	147	55943553	99.88	43613528	83.3	113.53	99.4	99.1	99	66584	11146	2.28664	1.54857
968	GRCh37	IDT xGen Exome Research Panel v2	34349619	71543832	10478016104	146.5	72596205	99.83	58363594	87.1	151.24	99.2	99	98.9	66670	11574	2.29854	1.61564
969	GRCh37	IDT xGen Exome Research Panel v2	34349619	64812780	9496941385	146.5	65465476	99.89	53324194	88.2	138.72	99.2	98.9	98.8	67310	11430	2.29176	1.59425
970	GRCh37	IDT xGen Exome Research Panel v2	34349619	74676594	10956464591	146.7	74931523	99.91	62051392	90.1	162.16	99.2	99	98.9	67491	11378	2.2769	1.65952
971	GRCh37	IDT xGen Exome Research Panel v2	34349619	67862398	9892509362	145.8	68148148	99.87	56559662	89.2	148.82	99.3	99.1	99	67691	11379	2.29798	1.62254
972	GRCh37	IDT xGen Exome Research Panel v2	34349619	60096258	8811632547	146.6	60244183	99.75	49279786	88.7	128.83	99.3	99.1	99	66716	11349	2.28101	1.56292
973	GRCh37	IDT xGen Exome Research Panel v2	34349619	71009996	10396881446	146.4	73599772	99.65	55515932	81.1	143.96	99.5	99.1	99	67066	11236	2.28965	1.57353
974	GRCh37	IDT xGen Exome Research Panel v2	34349619	53302096	7794901834	146.2	53800297	99.73	44318756	88.5	115.62	99.3	99.1	99	66763	10974	2.27446	1.58966
975	GRCh37	IDT xGen Exome Research Panel v2	34349619	49930632	7296007498	146.1	50527997	99.65	41538509	87.6	109.35	99.2	98.9	98.8	67394	11077	2.32761	1.5827
976	GRCh37	IDT xGen Exome Research Panel v2	34349619	68472230	10006941453	146.1	69106287	99.84	57294186	89.6	149.07	99.4	99.1	99	66470	11474	2.29173	1.56138
977	GRCh37	IDT xGen Exome Research Panel v2	34349619	64006620	9380794878	146.6	64863284	99.87	52691432	87.8	137.68	99.4	99.1	99	67533	11356	2.3038	1.63772
978	GRCh37	IDT xGen Exome Research Panel v2	34349619	78779772	11524702409	146.3	79085083	99.93	66018670	90.1	173.04	99.4	99.1	99.1	67378	11436	2.28369	1.60524
979	GRCh37	IDT xGen Exome Research Panel v2	34349619	69609106	10214480239	146.7	69834997	99.86	57526063	88.9	150.33	99.2	98.9	98.9	67732	11516	2.2926	1.61997
980	GRCh37	IDT xGen Exome Research Panel v2	34349619	74422042	10906894592	146.6	74631851	99.9	62025763	89.8	163.1	99.3	99.1	99	67405	11373	2.29996	1.62004
981	GRCh37	IDT xGen Exome Research Panel v2	34349619	56365852	8255376709	146.5	56557208	99.88	47342331	90.1	124.87	99.3	99.1	99	67908	11167	2.29539	1.5775
982	GRCh37	IDT xGen Exome Research Panel v2	34349619	74034170	10860936659	146.7	74256514	99.93	61962381	90.3	162.64	99.3	99.1	99.1	66513	11460	2.28038	1.55756
983	GRCh37	IDT xGen Exome Research Panel v2	34349619	72327776	10632066507	147	72475590	99.9	59677199	89.5	155.98	99.4	99.1	99.1	67431	11412	2.27558	1.61572
984	GRCh37	IDT xGen Exome Research Panel v2	34349619	61773936	9022662217	146.1	61986421	99.88	50878462	88.6	133.02	99.2	98.9	98.8	68004	11339	2.30117	1.65472
985	GRCh37	IDT xGen Exome Research Panel v2	34349619	53547332	7826738584	146.2	53740230	99.87	44855038	89.8	117.94	99.3	99.1	99	66447	11017	2.32418	1.58241
986	GRCh37	IDT xGen Exome Research Panel v2	34349619	51297026	7472009884	145.7	51527595	99.89	42869621	89.7	112.39	99.3	99.1	99	66452	10883	2.29247	1.58519
987	GRCh37	IDT xGen Exome Research Panel v2	34349619	80108656	11781472528	147.1	80240040	99.89	65316146	88.6	170.62	99.2	99	98.9	67713	11739	2.288	1.60728
988	GRCh37	IDT xGen Exome Research Panel v2	34349619	61752946	9034333752	146.3	61895703	99.9	51495560	89.3	136.32	99.2	98.9	98.8	67484	11151	2.31259	1.6424
989	GRCh37	IDT xGen Exome Research Panel v2	34349619	56397414	8158610978	144.7	56811623	99.86	47369085	89.8	123.91	99.2	98.9	98.8	84024	12428	2.34824	3.85175
990	GRCh37	IDT xGen Exome Research Panel v2	34349619	54635952	7964307023	145.8	54729940	99.71	45596188	90	119.06	99.3	99.1	99	67423	11076	2.31024	1.59442
991	GRCh37	IDT xGen Exome Research Panel v2	34349619	65349036	9550905344	146.2	65549135	99.88	54162021	89.3	141.6	99.3	99.1	99	66492	11440	2.29478	1.54196
992	GRCh37	IDT xGen Exome Research Panel v2	34349619	73496650	10715648822	145.8	73829804	99.91	62232821	91.2	162.66	99.3	99.1	99	66848	11454	2.31719	1.57243
993	GRCh37	IDT xGen Exome Research Panel v2	34349619	59008276	8615210204	146	59175156	99.84	49369521	89.8	129.8	99.2	98.9	98.8	67711	11237	2.32031	1.62744
994	GRCh37	IDT xGen Exome Research Panel v2	34349619	60647956	8872028515	146.3	60800528	99.83	50291951	90	130.79	99.3	99.1	99	67519	11370	2.32033	1.67733
995	GRCh37	IDT xGen Exome Research Panel v2	34349619	65700424	9633592910	146.6	65878639	99.74	54115686	88.6	141.87	99.3	99.1	99	67471	11427	2.28854	1.60395
996	GRCh37	IDT xGen Exome Research Panel v2	34349619	63021012	9218305381	146.3	63320929	99.83	51839442	88.4	136.24	99.3	99.1	99	67193	11332	2.3087	1.61512
997	GRCh37	IDT xGen Exome Research Panel v2	34349619	56818724	8337780707	146.7	57104226	99.64	46511017	87.8	122.37	99.2	98.9	98.8	67079	11203	2.31205	1.62791
998	GRCh37	IDT xGen Exome Research Panel v2	34349619	45494980	6650821341	146.2	47395609	99.47	35950025	82.2	91.91	99.2	98.9	98.7	66984	10591	2.33685	1.63904
999	GRCh37	IDT xGen Exome Research Panel v2	34349619	58938504	8622327965	146.3	60703064	99.79	46916613	83.3	122.03	99.4	99.1	99	66901	10959	2.31949	1.58292
1000	GRCh37	IDT xGen Exome Research Panel v2	34349619	58402780	8655126289	148.2	59972258	98.48	44894849	80.6	115.24	99.2	98.9	98.8	67137	11868	2.32806	1.6566
1001	GRCh37	IDT xGen Exome Research Panel v2	34349619	60782870	8949889300	147.2	61972216	99.65	48038928	82.9	125.86	99.2	98.9	98.8	67619	11527	2.31645	1.66073
1002	GRCh37	IDT xGen Exome Research Panel v2	34349619	118596680	17314602239	146	120247641	99.57	96586627	87.1	248.64	99.5	99.2	99.1	67420	11899	2.28558	1.64418
1003	GRCh37	IDT xGen Exome Research Panel v2	34349619	76719950	11174745596	145.7	77322227	99.51	60914869	84.6	158.64	99.2	99	98.9	67769	11388	2.29696	1.63574
1004	GRCh37	IDT xGen Exome Research Panel v2	34349619	115759748	16894229952	145.9	117510945	99.78	93945816	86	245.34	99.5	99.2	99.1	67605	11990	2.28914	1.63561
1005	GRCh37	IDT xGen Exome Research Panel v2	34349619	49104416	7171576145	146	49720454	99.78	39963141	86.2	104.78	99.4	99.1	98.9	66307	10779	2.34462	1.56888
1006	GRCh37	IDT xGen Exome Research Panel v2	34349619	99002464	14531226483	146.8	99800899	99.8	81080778	88.8	207.72	99.4	99.2	99.1	67378	12028	2.27889	1.62168
1007	GRCh37	IDT xGen Exome Research Panel v2	34349619	67204478	9868337252	146.8	67785552	99.74	55287954	88.1	143.84	99.4	99.1	99	66644	11456	2.27183	1.61837
1008	GRCh37	IDT xGen Exome Research Panel v2	34349619	82726538	12072187077	145.9	82964366	99.92	69273861	90.1	181.55	99.2	99	98.9	67227	11506	2.29738	1.61033
1009	GRCh37	IDT xGen Exome Research Panel v2	34349619	57373032	8430793504	146.9	57442506	99.76	46699439	87.8	122.2	99.3	99.1	99	67141	11302	2.28462	1.60199
1010	GRCh37	IDT xGen Exome Research Panel v2	34349619	49845376	7324012827	146.9	49917617	99.76	41046127	88.4	108.18	99.2	98.9	98.8	69895	11329	2.28747	1.6419
1011	GRCh37	IDT xGen Exome Research Panel v2	34349619	76615254	11124496655	145.2	77036726	99.84	65007418	92.1	168.17	99.2	98.9	98.9	67854	11639	2.29165	1.66892
1012	GRCh37	IDT xGen Exome Research Panel v2	34349619	65120040	9580775201	147.1	65821817	99.74	53112505	87.3	138.44	99.2	98.9	98.8	66214	11347	2.29063	1.60231
1013	GRCh37	IDT xGen Exome Research Panel v2	34349619	61805542	9029920529	146.1	62072871	99.88	51642819	90	135.23	99.3	99.1	99	67348	11303	2.29701	1.59044
1014	GRCh37	IDT xGen Exome Research Panel v2	34349619	59504702	8681959702	145.9	59967337	99.81	49330812	88	129.91	99.4	99.1	99	67231	11227	2.32317	1.55536
1015	GRCh37	IDT xGen Exome Research Panel v2	34349619	69128316	10095586250	146	70587073	99.5	56706524	86.9	147.05	99.2	98.9	98.8	66868	10959	2.29059	1.57946
1016	GRCh37	IDT xGen Exome Research Panel v2	34349619	48600508	7123545179	146.6	51586693	99.26	36751512	75.8	94.54	99.4	99.1	98.9	66058	10598	2.31151	1.53247
1017	GRCh37	IDT xGen Exome Research Panel v2	34349619	43428052	6391966993	147.2	47044566	97.05	31608727	72	77.59	99.4	99	98.5	65739	10041	2.33853	1.49972
1018	GRCh37	IDT xGen Exome Research Panel v2	34349619	45655014	6713606633	147.1	46125893	99.44	37411225	87.3	97.18	99.3	99.1	98.9	67245	10991	2.29261	1.61832
1019	GRCh37	IDT xGen Exome Research Panel v2	34349619	53916270	7864285474	145.9	56833184	99.26	43358907	81.5	110.69	99.2	98.9	98.8	67164	10983	2.28945	1.59612
1020	GRCh37	IDT xGen Exome Research Panel v2	34349619	72559134	10537114205	145.2	72935976	99.85	61244295	91.7	158.1	99.2	98.9	98.9	66772	11374	2.29332	1.58402
1021	GRCh37	IDT xGen Exome Research Panel v2	34349619	77974544	11396169357	146.2	78220548	99.93	64674503	89.4	168.88	99.2	99	98.9	67516	11722	2.2821	1.62911
1022	GRCh37	IDT xGen Exome Research Panel v2	34349619	60509460	8865395339	146.5	60746473	99.93	50291916	89.6	131.51	99.3	99.1	99	66832	11308	2.31065	1.56832
1023	GRCh37	IDT xGen Exome Research Panel v2	34349619	61120652	8975939389	146.9	61248965	99.84	49914171	88	131.45	99.2	98.9	98.8	66732	11301	2.30831	1.63294
1024	GRCh37	IDT xGen Exome Research Panel v2	34349619	56447594	8281991270	146.7	56542973	99.65	46302974	88.4	121.9	99.3	99.1	99	66288	11092	2.31921	1.55485
1025	GRCh37	IDT xGen Exome Research Panel v2	34349619	67591364	9847658984	145.7	68436337	99.57	54692484	86.9	141.15	99.2	98.9	98.8	67038	11290	2.30318	1.55849
1026	GRCh37	IDT xGen Exome Research Panel v2	34349619	76520444	11185072324	146.2	77761416	99.84	63326430	89.5	161.92	99.2	99	98.9	67426	11640	2.31332	1.63606
1027	GRCh37	IDT xGen Exome Research Panel v2	34349619	75562326	11085378383	146.7	77554153	99.69	60250653	84.8	153.97	99.4	99.1	99.1	67251	11438	2.30456	1.59399
1028	GRCh37	IDT xGen Exome Research Panel v2	34349619	75192644	11009733856	146.4	78906038	99.39	59103363	81.2	149.17	99.3	98.9	98.8	67237	11498	2.31364	1.61643
1029	GRCh37	IDT xGen Exome Research Panel v2	34349619	54324732	7980156484	146.9	57334075	99.77	40701011	76.3	105.07	99.3	98.9	98.7	66335	10727	2.33895	1.60573
1030	GRCh37	SureSelect V6-Post	60456963	128029038	18936938943	147.91	125225733	97.8	90788301	82.5	186.2	99.9	99.3	98.3	97483	15334	2.3	1.4
1031	GRCh37	SureSelect V6-Post	60456963	83112826	12380701369	148.96	81929942	98.5	53491431	71.2	109.5	99.7	97.9	94.6	95072	13162	2.3	1.3
1032	GRCh37	SureSelect V6-Post	60456963	66449992	9785290730	147.26	65033191	97.8	47365947	80.1	96.8	99.7	97.6	92.9	94623	13090	2.3	1.3
1033	GRCh37	SS6	60456963	46649193	6951319573	149.013	46619311	99.94	44984306	96.4	91.79	99.8	98	94	94236	13100	2.33072	1.32928
1034	GRCh37	SS6	60456963	54663079	8156938687	149.222	54608242	99.9	52298688	95.7	106.01	99.9	98.6	95.7	97922	14129	2.30349	1.42591
1035	GRCh37	SS6	60456963	43109329	6446662873	149.542	43074333	99.92	41148816	95.5	83.35	99.6	97.6	93.2	97148	13631	2.30379	1.53056
1036	GRCh37	SS6	60456963	47842758	7154425498	149.54	47801887	99.91	45404556	94.9	91.66	99.6	98.4	95.3	97456	14278	2.30718	1.47213
1037	GRCh37	SS6	60456963	64882670	9663999437	148.946	64830014	99.92	61349547	94.6	123.15	99.7	98.9	97.2	98613	14991	2.2949	1.48439
1038	GRCh37	SS6	60456963	49681955	7392647370	148.799	49618352	99.87	47637609	95.9	96.62	99.6	98.5	95.6	96412	14024	2.29197	1.40279
1039	GRCh37	SS6	60456963	50021153	7452622433	148.989	49877265	99.71	47815491	95.6	96.42	99.6	98.4	95.6	96456	14401	2.30533	1.37291
1040	GRCh37	Twist Human Core Exome	33069831	64163735	8744522481	136.284	64095788	99.89	62033901	96.7	184.91	99.4	98.4	97.4	57429	7279	2.43454	1.35803
1041	GRCh37	Twist Human Core Exome	33069831	50098100	6965693094	139.041	50029107	99.86	47234102	94.3	140.52	99.6	99	98.4	59118	8904	2.45134	1.42437
1042	GRCh37	Twist Human Core Exome	33069831	56487483	7683544786	136.022	56430938	99.9	54588684	96.6	162.55	99.3	98.2	97	57565	7154	2.43897	1.42252
1043	GRCh37	Twist Human Core Exome	33069831	63737725	8654553562	135.784	63673949	99.9	61737175	96.9	183.72	99.4	98.3	97.2	57258	7046	2.46514	1.36006
1044	GRCh37	Twist Human Core Exome	33069831	37393249	5372502480	143.676	37295287	99.74	34161127	91.4	104.7	99.6	98.8	97.9	59323	8833	2.4035	1.39654
1045	GRCh37	IDT xGen Exome Research Panel v2	34349619	37623062	5522743993	146.8	38404186	97.53	29447382	84.1	74.14	99.3	99	98.4	66403	10282	2.33081	1.51502
1046	GRCh37	IDT xGen Exome Research Panel v2	34349619	59368272	8661407353	145.9	59327033	99.67	48934756	89.2	128.12	99.3	99.1	99	67422	11151	2.3172	1.58837
1047	GRCh37	IDT xGen Exome Research Panel v2	34349619	43777990	6406158009	146.3	43866130	99.7	36249116	88.8	94.91	99.3	99.1	98.9	66177	10880	2.32064	1.5387
1048	GRCh37	Twist Human Core Exome	33069831	38977779	5588954524	143.388	38833025	99.63	35633934	91.4	109.03	99.6	98.8	98	59933	8907	2.43475	1.42853
1049	GRCh37	IDT xGen Exome Research Panel v2	34349619	43575648	6420010006	147.3	44071039	98.85	34584471	84.1	90.1	99.4	99.1	98.8	67317	11057	2.32972	1.62748
1050	GRCh37	IDT xGen Exome Research Panel v2	34349619	65030788	9574926533	147.2	65782572	99.58	52036300	84.1	138.08	99.4	99.1	99	66784	11666	2.30614	1.59288
1051	GRCh37	Twist Human Core Exomeist Human Core Exome	33054537	98824070	13844411212	140.09	98666146	99.8	74673342	82.7	223.6	99.5	98.9	98.5	60837	9188	2.4	1.5
1052	GRCh37	Twist Human Core Exome	33069831	53386199	7771834968	145.578	53309780	99.86	49452078	92.6	156	99.4	98.6	98	60290	9093	2.41065	1.51764
1053	GRCh37	IDT xGen Exome Research Panel v2	34349619	67349970	9838838146	146.1	67520882	99.79	56695554	91.4	147.26	99.2	98.9	98.8	67762	11502	2.28814	1.65107
1054-1	GRCh37	IDT xGen Exome Research Panel v2	34349619	72523802	10629486765	146.6	72893386	99.89	59771501	88.2	156.47	99.4	99.1	99	67846	11591	2.27996	1.61567
1054-2	GRCh37	IDT xGen Exome Research Panel v2	34349619	52419962	7670162848	146.3	52624034	99.58	42370612	85.9	111.7	99.3	99.1	99	67401	11100	2.30884	1.61671
1055	GRCh37	IDT xGen Exome Research Panel v2	34349619	105313546	15499011562	147.2	106211739	99.92	83496498	84	220.49	99.3	99	98.9	67588	12101	2.28911	1.67224
1056	GRCh37	IDT xGen Exome Research Panel v2	34349619	94322148	13879854786	147.2	95035675	99.91	74823960	83.9	198.38	99.3	99	98.9	67909	11854	2.2773	1.64091
