# Supplementary material for: Diagnostic performance of automated, streamlined, daily updated exome analysis in patients with neurodevelopmental delay
Source: Mol Med. 2022 Mar 26;28:38. doi: 10.1186/s10020-022-00464-x (PMC8962085; doi:10.1186/s10020-022-00464-x)
Supplement: Supplementary file 2 — Additional file 2: Table S2. Database used for variant annotation and interpretation. [file 10020_2022_464_MOESM2_ESM.xlsx]

## Sheet: Supplementary Table 1
Table S2. Database used for variant annotation and interpretation
Category	Database	Source	Version
Sequence	GRCh37/19	https://www.ncbi.nlm.nih.gov/assembly/GCF_000001405.13/	GRch37.p13
Population frequency	gnomAD (variant and SV)	https://gnomad.broadinstitute.org/downloads	V2.1.1
Gene	HGNC	https://ftp.ebi.ac.uk/pub/databases/genenames/new/tsv/hgnc_complete_set.txt	Daily up to date
	NCBI gene	https://ftp.ncbi.nih.gov/gene/DATA/GENE_INFO/Mammalia/Homo_sapiens.gene_info.gz	Daily up to date
Transcript	Refseq	https://ftp.ncbi.nlm.nih.gov/refseq/	GRCh37.p13
	Ensemble	https://ftp.ensembl.org/pub/grch37/release-87/gtf/homo_sapiens/Homo_sapiens.GRCh37.87.gtf.gz	GRCh37.87
	GTEx	https://www.gtexportal.org/home/datasets	V7
Disease	OMIM	https://www.omim.org/downloads	Daily up to date
	Orphanet	https://www.orpha.net/consor/cgi-bin/index.php	Daily up to date
	CGD	https://research.nhgri.nih.gov/CGD/download/txt/CGD.txt.gz	2021-06-09
	HPO	https://raw.githubusercontent.com/obophenotype/human-phenotype-ontology/master/hp.obo, http://purl.obolibrary.org/obo/hp/hpoa/phenotype.hpoa	2021-10-10
	In-house database		Daily up to date
Variant	ClinVar	https://ftp.ncbi.nlm.nih.gov/pub/clinvar/xml/ClinVarFullRelease_00-latest.xml.gz	Weekly up to date
	HGMD	http://www.hgmd.cf.ac.uk/ac/index.php
	Uniprot	https://www.uniprot.org/downloads	2021-06-17
	DGV	http://dgv.tcag.ca/dgv/docs/DGV.GS.March2016.50percent.GainLossSep.Final.hg19.gff3	2016.05.13
	In-house database		Daily up to date
Domain	Uniprot	https://www.uniprot.org/downloads	2021-06-17
	Interprot	https://www.ebi.ac.uk/interpro/download/	v84.0
Prediction tool	dbNSFP (REVEL, GERPP++_RS)	http://database.liulab.science/dbNSFP	2019.05.03, 4c
	dbscSNV (ADA_score, RF_score)	http://sites.google.com/site/jpopgen/dbNSFP	2019.05.03, 4c, 1.1
	Splice AI	https://github.com/Illumina/SpliceAI	v1.3.1
	3Cnet	In-house database	DOI: 10.1093/bioinformatics/btab529
	SNVBox	http://karchinlab.org/chasmdl/SNVBox.3.0.sql.gz	V3
	UniRef30	http://wwwuser.gwdg.de/~compbiol/uniclust/2020_02/	2020.02
	repeatMaSKer	https://www.repeatmasker.org/RepeatMasker/	4.1.2
Scientific literature	PubMed and Google Scholar
