# Supplementary material for: Diagnostic performance of automated, streamlined, daily updated exome analysis in patients with neurodevelopmental delay
Source: Mol Med. 2022 Mar 26;28:38. doi: 10.1186/s10020-022-00464-x (PMC8962085; doi:10.1186/s10020-022-00464-x)
Supplement: Supplementary file 3 — Additional file 3: Table S3. Detailed information on patients with a positive result. [file 10020_2022_464_MOESM3_ESM.xlsx]

## Sheet: Supplementary Table 2
Table S3. Detailed information on patients with a positive result
bold: novel variant, abbreviation: M, male; F, female; HPO, human phenotype ontology; HGVS, human genome variation society; ACMG, american college of medical genetics
ID	Sex	HPO term	Gene	Genomic position	Zygosity	HGVS c.	HGVS p.	ACMG classification	Molecular diagnosis	OMIM	Inheritance	Allelic origin
1	M	HP:0002194:gross motor delay, HP:0001263:global developmental delay, HP:0011220:prominent forehead, HP:0000356:poorly formed auricles, HP:0030084:bilateral clinodactyly, HP:0000750:speech delay, HP:0000369:low set ears, HP:0000821:hypothyroidism, HP:0000448:small alanasi with prominent nose tip, HP:0000356:poorly formed auricles, HP:0012745:short palpebral fissure, HP:0001249:intellectual disabil…	AHDC1	1-27877144-CTT-C	Heterozygous	NM_001029882.3:c.1481_1482del	p.Lys494SerfsTer22	Pathogenic	Xia-Gibbs syndrome	615829	AD	Assumed de novo
2	M	HP:0002376:developmental regression, HP:0001622:prematurity, HP:0006989:dysgenesis of corpus callosum with thinny and hypoplasia	FOXG1	14-29236805-C-CGCCACCGCCACCACCG	Heterozygous	NM_005249.4:c.324_339dup	p.Ala114ThrfsTer12	Likely pathogenic	Rett syndrome, congenital variant	613454	AD	Unknown
3	F	HP:0002194:gross motor delay, HP:0003128:lactic acidemia, HP:0001250:seizures, HP:0000750:speech delay, HP:0002910:elevated transaminases, HP:0000821:hypothyroidism, HP:0001399:elevated lft, HP:0000496:rotary eye movement, HP:0001290:hypotonia, HP:0001263:developmental delay	GNB1	1-1737942-A-T	Heterozygous	NM_002074.4:c.239T>A	p.Ile80Asn	Pathogenic	Mental Retardation, Atusomal Dominant 42	616973	AD	Assumed de novo
5	F	HP:0001274:dysgenetic corpus callosum, HP:0000252:microcephaly, HP:0004796:antral web, HP:0001631:closed asd, HP:0000356:poorly form ear auricle , HP:0009892:anotia, HP:0000518:cataracts, HP:0004796:antral web, HP:0000589:coloboma of eye, HP:0000356:poorly form ear auricle, HP:0002539:cortical dysplasia	OTX2	14-57268618-T-TG	Heterozygous	NM_001270525.1:c.728dup	p.Ala244SerfsTer16	Pathogenic	Retinal dystrophy, early-onset, with or without pituitary dysfunction	610125	AD	Assumed de novo
8	F	HP:0000124:renal tubulopathy, HP:0002194:gross motor delay, HP:0001324:muscle weakness, HP:0001622:prematurity, HP:0001948:alkalosis, HP:0001622:prematurity, HP:0003761:medullary calcinosis, HP:0012210:kidney malformation, HP:0000873:diabetes insipidus, HP:0000124:renal tubulopathy	SLC12A1	15-48539652-T-C	Heterozygous	NM_001184832.1:c.1679T>C	p.Leu560Pro	Likely pathogenic	Bartter syndrome, Type 1	601678	AR	Inherited from father
			SLC12A1	15-48500298-C-T	Heterozygous	NM_001184832.1:c.382C>T	p.Arg128Ter	Pathogenic	Bartter syndrome, Type 1	601678	AR	Inherited from mother
10	F	HP:0002376:developmental regression, HP:0012444:brain atrophy, HP:0000657:oculomotor apraxia, HP:0001272:Cerebellar atrophy	ATM	11-108123585-T-C	Heterozygous	NM_000051.3:c.1844T>C	p.Leu615Pro	Likely pathogenic	Ataxia-telangiectasia	208900	AR	Inherited from father
			ATM	11-108224508-A-C	Heterozygous	NM_000051.3:c.8687A>C	p.Gln2896Pro	Likely pathogenic	Ataxia-telangiectasia	208900	AR	Inherited from mother
16	M	HP:0001363:craniosynostosis, HP:0000494:downslanting palpebral fissures, HP:0008572:external ear malformation, HP:0002002:prominent philtrum, HP:0000369:low set ears, HP:0000520:prominent eyes, HP:0001263:global developmental delay	TGFBR1	9-101900206-G-C	Heterozygous	NM_001306210.1:c.652G>C	p.Gly218Arg	Likely pathogenic	Loeys-Dietz Syndrome 1	609192	AD	Assumed de novo
21	F	HP:0002119:ventriculomegaly, HP:0005280:depressed nasal bridge, HP:0001622:prematurity, HP:0001838:rocker bottom foot, HP:0002092:pulmonary arterial hypertension, HP:0001631:asd, HP:0001643:large pda, HP:0001999:dysmorphism, HP:0005648:bilateral ulnar hypoplasia, HP:0000160:small mouth, HP:0001155:abnormality of the hand, HP:0002652:skeletal anomaly	CANT1	17-76991292-C-T	Heterozygous	NM_001159772.1:c.643G>A	p.Glu215Lys	Pathogenic	Desbuquois dysplasia 1	251450	AR	Inherited from mother
			CANT1	17-76990011-C-T	Heterozygous	NM_001159772.1:c.836-9G>A		Likely pathogenic	Desbuquois dysplasia 1	251450	AR	Inherited from father
23	M	HP:0002194:gross motor delay, HP:0010862:fine motor delay, HP:0001250:seizures, HP:0002521:hypsarrhythmia	SCN3A	2-165947042-A-C	Heterozygous	NM_006922.3:c.5621T>G	p.Met1874Arg	Likely pathogenic	Epileptic Encephalopathy, Early Infantile, 62	617938	AD	Inherited from father, incomplete penetrance
29	M	HP:0001006:hypotrichosis, HP:0001999:facial dysmorphism, HP:0002007:frontal bossing, HP:0001561:polyhydramnios, HP:0000126:hydronephrosis, HP:0000968:ectodermal dysplasia, HP:0000028:undescended testis, HP:0001030:skin fragility, HP:0002282:heterotopia, HP:0000256:macrocephaly, HP:0002282:heterotopia	MAP2K2	19-4117537-T-G	Heterozygous	NM_030662.3:c.183A>C	p.Lys61Asn	Pathogenic	Cardiofaciocutaneous syndrome 4	615280	AD	Assumed de novo
31	F	HP:0000256:macrocephaly, HP:0004322:short stature, HP:0001047:atopic dermatitis, HP:0005648:bilateral ulnar hypoplasia, HP:0001510:growth retardation, HP:0001999:facial dysmorphism, HP:0000601:hypotelorism, HP:0001263:global developmental delay	STAT3	17-40481448-C-T	Heterozygous	NM_139276.2:c.1261G>A	p.Gly421Arg	Likely pathogenic	Hyper-IgE recurrent infection syndrome	147060	AD	Assumed de novo
33	F	HP:0001999:facial dysmorphism, HP:0001003:multiple lentigines, HP:0000316:hypertelorism, HP:0001510:growth retardation, HP:0030762:mesangiolysis, HP:0000202:cleft lip/palate, HP:0000365:hearing loss, HP:0000256:macrocephaly, HP:0001263:global developmental delay	MAF	16-79633615-G-A	Heterozygous	NM_001031804.2:c.185C>T	p.Thr62Met	Likely pathogenic	Ayme-Gripp syndrome	601088	AD	Assumed de novo
35	M	HP:0002553:Arched eyebrows, HP:0001263:Delayed development, HP:0002910:Elevated transaminases, HP:0001999:Facial dysmorphism, HP:0010862:Fine motor delay, HP:0002194:Gross motor delay, HP:0001290:Hypotonia, HP:0001249:Intellectual disability, HP:0000527:Long eyelashes, HP:0001250:Seizures, HP:0000750:Speech delay, HP:0001212:Prominent fingertip pads, HP:0005105:Abnormal nasal morphology	SCN8A	12-52200219-C-A	Heterozygous	NM_001330260.1:c.4949C>A	p.Ala1650Asp	Likely pathogenic	Epileptic encephalopathy, early infantile, 13	614558	AD	Assumed de novo
36	F	HP:0001638:Cardiomyopathy, HP:0001999:Facial dysmorphism, HP:0005280:Flat nasal root, HP:0001510:Growth retardation, HP:0000365:Hearing loss, HP:0000316:Hypertelorism, HP:0001003:Multiple lentigines, HP:0000316:hypertelorism, HP:0004322:short stature, HP:0001263:global developmental delay	PTPN11	12-112910827-A-G	Heterozygous	NM_001330437.1:c.836A>G	p.Tyr279Cys	Pathogenic	Noonan syndrome 1	163950	AD	Assumed de novo
38	F	HP:0012444:Brain atrophy, HP:0001263:Developmental delay, HP:0001999:Facial dysmorphism, HP:0010862:Fine motor delay, HP:0005280:Flat nasal root, HP:0002194:Gross motor delay, HP:0001290:Hypotonia, HP:0001249:Intellectual disability, HP:0000256:Macrocephaly, HP:0001548:Overgrowth, HP:0000750:Speech delay, HP:0012444:brain atrophy	AHDC1	1-27876868-GTT-G	Heterozygous	NM_001029882.3:c.1757_1758del	p.Lys586ThrfsTer56	Likely pathogenic	Xia-Gibbs syndrome	615829	AD	Unknown
41	M	HP:0001274:Agenesis of the corpus callosum, HP:0000202:Cleft lip, cleft palate, HP:0000776:Congenital diaphragmatic hernia, HP:0001305:Dandy-walker malformation, HP:0001999:Facial dysmorphism, HP:0000369:Low set ears, HP:0000347:Micrognathia	ARID1A	1-27023489-C-T	Heterozygous	NM_006015.4:c.595C>T	p.Gln199Ter	Likely pathogenic	Coffin-Siris syndrome 2	614607	AD	Unknown
43	F	HP:0000729:Autism or autistic features, HP:0000414:Bulbous nose, HP:0000750:Delayed speech, HP:0000286:Epicanthal folds, HP:0001999:Facial dysmorphism, HP:0010862:Fine motor delay, HP:0005280:Flat nasal root, HP:0002194:Gross motor delay, HP:0001290:Hypotonia, HP:0001249:Intellectual disability, HP:0000527:Long eyelashes, HP:0010747:Medial eyebrow flare, HP:0000341:Narrow forehead, HP:0000215:Pro…	TFE3	X-48895942-G-A	Heterozygous	NM_006521.6:c.560C>T	p.Thr187Met	Pathogenic	Intellectual developmental disorder, X-linked, syndromic, with pigmentary mosaicism and coarse facies	301066	XL	Unknown
44	F	HP:0002553:Arched eyebrows, HP:0001263:Developmental delay, HP:0000286:Epicanthal folds, HP:0001999:Facial dysmorphism, HP:0010862:Fine motor delay, HP:0002194:Gross motor delay, HP:0000316:Hypertelorism, HP:0001290:Hypotonia, HP:0001382:Joint hyperextensibility, HP:0000527:Long eyelashes, HP:0000215:Prominent upper lip vermilion, HP:0000750:Speech delay, HP:0002119:Ventriculomegaly, HP:0001999:d…	ARID1B	6-157527808-CG-C	Heterozygous	NM_001346813.1:c.5654del	p.Arg1885ProfsTer6	Likely pathogenic	Coffin-Siris syndrome 1	135900	AD	Unknown
45	M	HP:0001263:Developmental delay, HP:0001999:Facial dysmorphism, HP:0002194:Gross motor delay, HP:0001636:TOF, HP:0000028:cryptorchidism, HP:0000286:epicanthal fold, HP:0000316:hypertelorism, HP:0000252:microcephaly, HP:0000347:micrognathia, HP:0000311:round face, HP:0002021:Pyloric stenosis, HP:0000365:Hearing impairment	MAP3K7	6-91228271-G-A	Heterozygous	NM_145331.2:c.1535C>T	p.Pro512Leu	Pathogenic	Frontometaphyseal dysplasia 2	617137	AD	Assumed de novo
46	F	HP:0000455:Broad nasal tip, HP:0001263:Developmental delay, HP:0002376:Developmental regression, HP:0001999:Facial dysmorphism, HP:0010862:Fine motor delay, HP:0002194:Gross motor delay, HP:0000601:Hypotelorism, HP:0001249:Intellectual disability, HP:0000252:Microcephaly, HP:0002650:Scoliosis, HP:0000750:Speech delay	CTNNB1	3-41274831-G-C	Heterozygous	NM_001904.4:c.1082-1G>C		Pathogenic	Neurodevelopmental disorder with spastic diplegia and visual defects	615075	AD	Unknown
49	F	HP:0000618:Blindness, HP:0001999:Facial dysmorphism, HP:0010862:Fine motor delay, HP:0002069:Generalized tonic-clonic seizures, HP:0002194:Gross motor delay, HP:0001249:Intellectual disability, HP:0000369:Low set ears, HP:0000215:Prominent upper lip vermilion, HP:0000750:Speech delay, HP:0001256:learning difficulties, HP:0001513:obesity, HP:0000505:visual impairment, HP:0001007:Hirsutism	WDR45	X-48933022-C-T	Heterozygous	NM_007075.3:c.830+1G>A		Pathogenic	Neurodegeneration with brain iron accumulation 5	300894	XD	Assumed de novo
50	F	HP:0010862:Fine motor delay, HP:0005280:Flat nasal root, HP:0002069:Generalized tonic-clonic seizures, HP:0002194:Gross motor delay, HP:0001290:Hypotonia, HP:0001249:Intellectual disability, HP:0001999:dysmorphism, HP:0001256:learning difficulties, HP:0001999:Dysmorphic facies, HP:0001263:Developmental delay	WDR45	X-48933324-TG-T	Heterozygous	NM_007075.3:c.607del	p.Gln203SerfsTer5	Pathogenic	Neurodegeneration with brain iron accumulation 5	300894	XD	Assumed de novo
54	F	HP:0002069:Generalized tonic-clonic seizures, HP:0001339:Lissencephaly, HP:0001249:Mental retardation, HP:0000582:Upslanted palpebral fissure, HP:0002282:heterotopia, HP:0001999:Dysmorphic facies, HP:0001339:Lissencephaly	DCX	X-110653394-C-A	Heterozygous	NM_001195553.2:c.233G>T	p.Arg78Leu	Pathogenic	Subcortical laminal heterotopia, X-linked	300067	XD	Unknown
58	M	HP:0001631:ASD, HP:0010862:Fine motor delay, HP:0002194:Gross motor delay, HP:0001510:Growth retardation, HP:0000316:Hypertelorism, HP:0000276:Long face, HP:0003502:Mild short stature, HP:0000508:Ptosis, HP:0001250:Seizures, HP:0000750:Speech delay, HP:0012471:Thick lip, HP:0000028:Undescended testis, HP:0001999:Dysmorphic facies	PTPN11	12-112910835-A-G	Heterozygous	NM_001330437.1:c.844A>G	p.Ile282Val	Pathogenic	Noonan syndrome 1	163950	AD	Unknown
59	M	HP:0000729:Autistic features, HP:0000414:Bulbous nose, HP:0001999:Dysmorphism, HP:0001999:Facial dysmorphism, HP:0010862:Fine motor delay, HP:0005280:Flat nasal root, HP:0002194:Gross motor delay, HP:0000365:Hearing loss, HP:0000316:Hypertelorism, HP:0001290:Hypotonia, HP:0001249:Intellectual disability, HP:0001256:Learning disability, mild, HP:0000648:Optic atrophy, HP:0000411:Prominent ear, HP:…	SPEN	1-16258541-C-T	Heterozygous	NM_015001.3:c.5806C>T	p.Arg1936Ter	Pathogenic	Radio-Tartaglia syndrome	619312	AD	Assumed de novo
60	M	HP:0001508:failure to thrive, HP:0001873:thrombocytopenia, HP:0000126:hydronephrosis, HP:0010862:fine motor delay, HP:0030048:colpocephaly, HP:0000510:retinitis pigmentosa, HP:0001249:intellectual disability, HP:0000028:undescended testis, HP:0000316:hypertelorism, HP:0002194:gross motor delay, HP:0000648:optic atrophy, HP:0000252:microcephaly, HP:0001104:macular hypoplasia, HP:0001274:agenesis o…	PTPN11	12-112888202-C-T	Heterozygous	NM_001330437.1:c.218C>T	p.Thr73Ile	Likely pathogenic	Noonan syndrome 1	163950	AD	Unknown
62	Male	HP:0001876:pancytopenia, HP:0001875:neutropenia, HP:0002194:gross motor delay, HP:0000750:speech delay, HP:0001328:learning disability, HP:0001510:growth retardation, HP:0004322:short stature, HP:0001328:learning disability, HP:0001508:failure to thrive, HP:0001903:anemia, HP:0001511:iugr, HP:0010862:fine motor delay, HP:0001249:intellectual disability	ADH5	4-99993857-TC-T	Homozygous	NM_000671.4:c.966del	p.Trp322Ter	Pathogenic	AMED syndrome, digenic	619151	AR	Unknown
64	F	HP:0001659:valve regurgitation, HP:0001631:asd, HP:0002007:frontal bossing, HP:0002680:thick j shaped sella, HP:0000280:coarse face, HP:0009769:bullet shaped phalanx, HP:0009769:bullet shaped phalanx, HP:0002680:thick j shaped sella, HP:0001659:valve regurgitation, HP:0001640:mild cardiomegaly, HP:0000943:dysostosis multiplex, HP:0000256:macrocephaly, HP:0001249:intellectual disability, HP:000528…	DVL1	1-1273476-CA-C	Heterozygous	NM_001330311.1:c.1594del	p.Trp532GlyfsTer142	Likely pathogenic	Robinow syndrome, autosomal dominant 2	616331	AD	Assumed de novo
65	M	HP:0002194:gross motor delay, HP:0010862:fine motor delay, HP:0000411:prominent ear, HP:0001263:delayed development, HP:0001249:intellectual disability, HP:0000252:microcephaly, HP:0000750:speech delay	CTNNB1	3-41275360-T-A	Heterozygous	NM_001904.3:c.1524+2T>A		Likely pathogenic	Neurodevelopmental disorder with spastic diplegia and visual defects	615075	AD	Unknown
66	M	HP:0001954:recurrent fever, HP:0000970:anhidrosis, HP:0000742:Self mutilation, HP:0001290:Hypotonia, HP:0007021:Pain insensitivity, HP:0002194:Gross motor delay	NTRK1	1-156843392-T-A	Heterozygous	NM_002529.3:c.851-33T>A		Pathogenic	Intensitivity to Pain, Congenital, with Anhidrosis	256800	AR	Inherited from father
			NTRK1	1-156849128-G-T	Heterozygous	NM_002529.3:c.2020G>T	p.Asp674Tyr	Likely pathogenic	Intensitivity to Pain, Congenital, with Anhidrosis	256800	AR	Inherited from mother
69	M	HP:0001249:intellectual disability, HP:0004322:short stature, HP:0000581:blepharophimosis, HP:0010862:fine motor delay, HP:0000414:bulbous nose, HP:0000369:low-set ears, HP:0002194:gross motor delay, HP:0001510:growth retardation, HP:0000750:speech delay, HP:0008572:external ear malformation, HP:0000601:hypotelorism, HP:0001631:Atrial septal defect, HP:0000341:Narrow forehead, HP:0001511:IUGR, HP…	CDK13	7-40085606-A-G	Heterozygous	NM_003718.4:c.2525A>G	p.Asn842Ser	Pathogenic	Congenital herat defect, dysmorphic facial features, and intellectual developmental disorder	617360	AD	Assumed de novo
71	M	HP:0001508:failure to thrive, HP:0004322:short stature, HP:0010862:fine motor delay, HP:0000331:small chin, HP:0000431:broad nasal root, HP:0002194:gross motor delay, HP:0000028:undescended testis, HP:0001622:prematurity, HP:0000316:hypertelorism, HP:0001511:iugr, HP:0001510:growth retardation, HP:0000252:microcephaly, HP:0001249:intellectual disability, HP:0000750:speech delay, HP:0001290:hypoto…	PREPL	2-44549950-C-T	Homozygous	NM_006036.4:c.1940G>A	p.Arg647Gln	VUS	Myasthenic Syndrome, Congenital, 22	616224	AR	Inherited from both
72	F	HP:0000293:doughy face, HP:0000414:bulbose nose, HP:0002194:gross motor delay, HP:0001251:ataxia, HP:0012210:kidney malformation, HP:0001290:hypotonia, HP:0000750:speech delay, HP:0000331:small chin, HP:0000508:ptosis, -:myotonix dystrophy, HP:0004378:imperforated anus, HP:0001249:intellectual disability, HP:0001371:contractures, HP:0004322:growth retardation/short stature, HP:0001508:failure to …	KMT2A	11-118350954-G-A	Heterozygous	NM_001197104.1:c.3634+1G>A		Pathogenic	Wiedemann-Steiner syndrome	605130	AD	Assumed de novo
73	F	HP:0002194:gross motor delay, HP:0000609:optic nerve hypoplasia, HP:0007206:hemimegalencephaly, HP:0100842:septo optic dysplasia, HP:0001290:hypotonia, HP:0000750:speech delay, HP:0001328:learning disability, HP:0011231:thick eyelashes, HP:0001360:holoprosencephaly, HP:0000574:thick eyebrow, HP:0001250:seizures, HP:0001249:intellectual disability, HP:0001274:agenesis of the corpus callosum, HP:00…	TUBB2B	6-3225640-A-G	Heterozygous	NM_178012.4:c.683T>C	p.Leu228Pro	Pathogenic	Cortical Dysplasia, Complex, with Other Brain Malformations 7	610031	AD	Assumed de novo
75	M	HP:0007018:attention deficit hyperactivity disorder (adhd), HP:0000411:prominent ears, HP:0000316:hypertelorism, HP:0000664:synorphis, HP:0002553:high arched eyebrows, HP:0001328:learning disability, HP:0001371:contractures, HP:0001249:intellectual disability	ANKRD11	16-89371613-C-T	Heterozygous	NM_013275.5:c.226+1G>A		Pathogenic	KBG syndrome	148050	AD	Assumed de novo
76	F	HP:0001508:failure to thrive, HP:0002194:gross motor delay, HP:0010862:fine motor delay, HP:0002028:chronic diarrhea, -:lysinuric protein intolerence	SLC7A7	14-23248059-G-A	Homozygous	NM_001126106.2:c.713C>T	p.Ser238Phe	Pathogenic	Lysinuric Protein Intolerance	222700	AR	Inherited from mother
79	F	HP:0001321:cerebellar hypoplasia, HP:0002194:gross motor delay, HP:0000238:hydrocephalus, HP:0001290:hypotonia, HP:0000750:speech delay, HP:0001328:learning disability, HP:0000648:optic atrophy, HP:0000365:hearing loss, HP:0002539:cortical dysplasia, HP:0001249:intellectual disability, HP:0001274:agenesis of the corpus callosum, HP:0001328:learning disability	PDHA1	X-19369462-C-T	Heterozygous	NM_001173454.1:c.469C>T	p.Arg157Trp	Likely pathogenic	Pyruvate Dehydrogenase E1-Alpha Dedicienct	312170	AD	Assumed de novo
80	F	HP:0002194:gross motor delay, HP:0001328:specific learning disability, HP:0001510:growth retardation/short stature, HP:0000750:speech delay, HP:0002134:abnormalities of basal ganglia, HP:0002438:cerebella dysplasia, HP:0004322:growth retardation/short stature, HP:0001508:failure to thrive, HP:0001511:iugr, HP:0001249:intellectual disability, HP:0001274:agenesis of the corpus callosum, HP:0002539:…	TUBB3	16-90001721-G-A	Heterozygous	NM_006086.3:c.862G>A	p.Glu288Lys	Pathogenic	Cortical dysplasia, complex with other brain malformation	614039	AD	Assumed de novo
82	M	HP:0000256:macrocephaly, HP:0001508:failure to thrive, HP:0001249:intellectual disability, HP:0010862:fine motor delay, HP:0001762:club foot, HP:0002194:gross motor delay, HP:0001622:prematurity, HP:0010628:facial palsy, HP:0001511:iugr, HP:0008572:external ear malformation, HP:0001371:contractures, HP:0000750:speech delay, HP:0000347:micrognathia, HP:0005280:flat nasal root, HP:0000286:Epicantha…	PIEZO2	18-10671726-C-T	Heterozygous	NM_022068.3:c.8057G>A	p.Arg2686His	Pathogenic	Arthrogryposis, Distal, Type 3	114300	AD	Assumed de novo
86	F	HP:0001250:seizures, HP:0010862:fine motor delay, HP:0002194:gross motor delay, HP:0000639:nystagmus, HP:0000729:autistic features, HP:0012444:brain atrophy, HP:0002376:developmental regression, HP:0000252:microcephaly, HP:0001249:intellectual disability, HP:0001274:agenesis of the corpus callosum, HP:0001324:muscle weakness, HP:0001510:Growth retardation, HP:0004322:Short stature, HP:0001256:Lea…	GABRG2	5-161522557-G-A	Heterozygous	NM_198903.2:c.316G>A	p.Ala106Thr	Pathogenic	Epileptic encephalopathy, early infantile, 74	618396	AD	Assumed de novo
88	F	HP:0001328:learning disability, HP:0000729:autistic features, HP:0001007:hirsutism, HP:0000252:microcephaly, HP:0001510:growth retardation/short stature, HP:0004322:growth retardation/short stature, HP:0003128:lactic acidemia/high csf lactate, HP:0002186:ocular apraxia, HP:0012444:brain atrophy, HP:0002376:developmental regression, HP:0000648:optic atrophy, HP:0001251:ataxia, HP:0001508:failure t…	SURF1	9-136221553-TC-T	Heterozygous	NM_003172.3:c.283del	p.Glu95SerfsTer18	Pathogenic	Leigh Syndrome	256000	AR	Inherited from father
			SURF1	9-136220750-CCT-C	Heterozygous	NM_003172.3:c.367_368del	p.Arg123GlyfsTer4	Pathogenic	Leigh Syndrome	256000	AR	Inherited from mother
89	M	HP:0002194:gross motor delay, HP:0001622:prematurity, HP:0000159:prominent lip, HP:0000750:speech delay, HP:0000316:hypertelorism, HP:0001328:learning disability, HP:0000787:renal stone, HP:0007018:attention deficicit, HP:0005280:flat nasal root, HP:0000729:autistic features, HP:0000114:renal tubulopathy, HP:0001511:iugr, HP:0001249:intellectual disability	ATRX	X-76972632-G-A	Hemizygous	NM_000489.4:c.109C>T	p.Arg37Ter	Pathogenic	Mental retardation-hypotonic facies syndrome, X-linked	309580	XR	Assumed de novo
90	F	HP:0000256:macrocephaly, HP:0000729:autistic features, HP:0001249:intellectual disability, HP:0002376:developmental regression	MSL3	X-11786741-CAAGG-C	Heterozygous	NM_078629.3:c.1226_1229del	p.Glu409GlyfsTer16	Pathogenic	Basilicata-Akhtar syndrome	301032	XD	Assumed de novo
92	F	HP:0000316:hyperteolorism, HP:0000337:broad forehead, HP:0000750:speech delay, HP:0001000:marble-like pigmentation, HP:0012444:brain atrophy, HP:0001249:intellectual disability, HP:0005280:flat nasal root, HP:0002910:elevated transaminases, HP:0000729:autistic features, HP:0003186:right inverted nipple, HP:0002194:gross motor delay, HP:0001290:hypotonia, HP:0000365:hearing loss, HP:0001328:learni…	TFE3	X-48895721-C-T	Heterozygous	NM_006521.5:c.559A>G	p.Thr187Ala	Pathogenic	Intellectual developmental disorder, X-linked, syndromic, with pigmentary mosaicism and coarse facies	301066	XL	Assumed de novo
95	M	HP:0002194:gross motor delay, HP:0010862:fine motor delay, HP:0001249:intellectual disability, HP:0001250:seizure, HP:0000365:hearing loss, HP:0000252:microcephaly, HP:0001332:dystonia, HP:0000750:speech delay, HP:0001290:hypotonia, HP:0001631:Atrial septal defect, HP:0002149:Hyperuricemia	DHDDS	1-26784371-G-A	Heterozygous	NM_024887.3:c.632G>A	p.Arg211Gln	Pathogenic	Developmental Delay and Seizures with without Movement Abnormalities	617836	AD	Assumed de novo
98	F	HP:0000238:hydrocephalus, HP:0000717:autistic features, HP:0002194:gross motor delay, HP:0000252:microcephaly, HP:0000733:stereotypic behaviors, HP:0000750:speech delay, HP:0000414:bulbous nose, HP:0001328:learning disability, HP:0000494:downslanting palpebral fissure, HP:0005280:flat nasal root, HP:0001290:hypotonia, HP:0001249:intellectual disability	NALCN	13-101735194-A-C	Heterozygous	NM_052867.2:c.3731T>G	p.Met1244Arg	Likely pathogenic	Congenital contractures of the limbs and face, hypotonia, and developmental delay	616266	AD	Assumed de novo
99	M	HP:0001276:hypertonia, HP:0001328:specific learning disability, HP:0001257:spasticity, HP:0000252:microcephaly, HP:0001249:intellectual disability, HP:0000750:speech delay, HP:0012444:brain atrophy, HP:0002376:developmental regression, HP:0002194:gross motor delay, HP:0001290:hypotonia	MAPK8IP3	16-1812844-C-T	Heterozygous	NM_001318852.1:c.1735C>T	p.Arg579Cys	Pathogenic	Neurodevelopmental disorder with or without variable brain abnormalities	618443	AD	Assumed de novo
100	M	HP:0000729:autistic features, HP:0001328:specific learning disability, HP:0000400:large ears, HP:0000750:speech delay, HP:0000729:autistic features, HP:0001510:growth retardation, HP:0005280:flat nasal root, HP:0001371:contractures, HP:0002194:gross motor delay, HP:0001249:intellectual disability, HP:0000729:autism spectrum disorder	MAGEL2	15-23890673-CG-C	Heterozygous	NM_019066.4:c.2216del	p.Ser739Ter	Pathogenic	Schaaf-yang syndrome	615547	AD	Assumed de novo
102	M	HP:0002194:gross motor delay, HP:0000047:hypospadias, HP:0000750:speech delay, HP:0001328:learning delay, HP:0000400:large ears, HP:0001270:fine motor delay, HP:0001290:hypotonia, HP:0001274:agenesis of the corpus callosum	ZEB2	2-145157701-AC-A	Heterozygous	NM_014795.3:c.1052del	p.Gly351ValfsTer19	Pathogenic	Mowat-Wilson syndrome	235730	AD	Assumed de novo
106	M	HP:0002194:gross motor delay, HP:0012210:kidney malformation, HP:0001510:growth retardation/short stature, HP:0000750:speech delay, HP:0000316:hypertelorism, HP:0001629:ventricular septum defects (vsd), HP:0005280:flat nasal root, HP:0004322:growth retardation/short stature, HP:0001508:failure to thrive, HP:0000256:macrocephaly, HP:0001249:intellectual disability, HP:0002251:hirchsprung disease	ACTB	7-5569013-C-A	Heterozygous	NM_001101.3:c.142G>T	p.Gly48Cys	Likely pathogenic	Baraitser-Winter Syndrome 1	243310	AD	Assumed de novo
107	F	HP:0001561:polyhydramnios, HP:0001508:failure to thrive, HP:0002202:pleural effusion, HP:0007430:generalized edema, HP:0001680:coarctation of aorta, HP:0000093:proteinuria, HP:0003256:coagulopathy, HP:0001631:Atrial septal defect, HP:0001629:Ventricular septal defect, HP:0001643:Patent ductus arteriosus, HP:0001790:Nonimmune hydrops fetalis, HP:0001622:Premature birth, HP:0001263:global developme…	PTPN11	12-112888172-A-G	Heterozygous	NM_001330437.1:c.188A>G	p.Tyr63Cys	Pathogenic	Noonan syndrome 1	163950	AD	Inherited from affected mother
111	F	HP:0006970:periventricular leukomalacia, HP:0000252:microcephaly, HP:0001290:hypotonia, HP:0000750:speech delay, HP:0000414:bulbous nose, HP:0003128:lactic acidemia/high csf lactate, HP:0001328:learning disability, HP:0012444:brain atrophy, HP:0005280:flat nasal root, HP:0001274:agenesis of the corpus callosum, HP:0000400:large ears, HP:0001270:fine motor delay, HP:0002376:developmental regressio…	PPP2R1A	19-52716329-G-A	Heterozygous	NM_014225.5:c.773G>A	p.Arg258His	Pathogenic	Mental retardation, autosomal dominant 36	616362	AD	Assumed de novo
112	F	HP:0004523:long eyebrows, HP:0009717:cortical tuber, HP:0000492:lateral eversion of lower eyelids, HP:0002194:gross motor delay, HP:0000729:autism spectrum disorder, HP:0000252:microcephaly, HP:0001290:hypotonia, HP:0000750:speech delay, HP:0001328:learning disability, HP:0000400:large ears, HP:0002376:developmental regression, HP:0002539:cortical dysplasia, HP:0001249:intellectual disability, HP…	NPRL3	16-136854-G-GA	Heterozygous	NM_001243249.1:c.1483dup	p.Arg496ProfsTer25	Likely pathogenic	Epilepsy, familial focal, with variable foci 3	617118	AD	Inherited from mother, incomplete penetrance
114	M	HP:0002680:j shaped sella, HP:0009832:bullet shaped phalanx, HP:0012444:brain atrophy, HP:0000286:epicanthal folds, HP:0002376:developmental regression, HP:0012471:thick lip, HP:0000463:upturned nasal tip, HP:0000750:speech delay, HP:0100734:inferior beaking of vertebrae, HP:0001249:intellectual disability, HP:0002194:gross motor delay, HP:0003170:irregular acetabulum, HP:0001328:learning disabil…	NAGLU	17-40695468-C-T	Heterozygous	NM_000263.3:c.1444C>T	p.Arg482Trp	Pathogenic	Mucopolysaccharidosis, type IIIB	252920	AR	Inherited from father
			NAGLU	17-40695718-G-C	Heterozygous	NM_000263.3:c.1694G>C	p.Arg565Pro	Pathogenic	Mucopolysaccharidosis, type IIIB	252920	AR	Inherited from mother
115	M	HP:0002194:gross motor delay, HP:0001249:intellectual disability, HP:0000750:speech delay, HP:0001382:joint hyperextensibility, HP:0001328:learning disability, HP:0000974:skin hyperextensibility, HP:0000256:macrocephaly, HP:0001290:hypotonia	COL1A2	7-94045793-CCCCAGGG-C	Heterozygous	NM_000089.3:c.1844_1850del	p.Pro615LeufsTer65	Pathogenic	Ehlers-Danlos syndrome, arthrochalasia type, 2	617821	AD	Inherited from affected mother	symptomatic mother: mild
116	M	HP:0000729:autistic features, HP:0002194:gross motor delay, HP:0000729:autism spectrum disorder, HP:0001250:seizures (focal), HP:0000750:speech delay, HP:0000316:hypertelorism, HP:0000126:hydronephrosis, HP:0000574:thick eyebrows, HP:0000400:large ears, HP:0001328:learning disability, HP:0006970:periventricular leukomalacis, HP:0002376:developmental regression, HP:0000629:eye fullness, HP:0001249…	KCNT2	1-196274451-GATAATAC-G	Heterozygous	NM_198503.3:c.2501_2507del	p.Ser834ThrfsTer4	Likely pathogenic	Developmental and epileptic encephalopathy 57	617771	AD	Unknown
138	Female	HP:0000400:large ears, HP:0002194:gross motor delay, HP:0010862:fine motor delay, HP:0001249:intellectual disability, HP:0002007:frontal bossing, HP:0000316:hypertelorism, HP:0001159:syndactyly, HP:0000331:small chin, HP:0005280:flat nasal root, HP:0004322:short stature, HP:0001510:growth retardation, HP:0002376:developmental regression, HP:0000750:speech delay, HP:0010442:polydactyly, HP:0001374…	LTBP1	2-33412063-C-T	Heterozygous	NM_206943.2:c.1342C>T	p.Gln448Ter	Likley pathogenic	Cutis laxa, autosomal recessive, type IIE	619451	AR	Unknown
			LTBP1	2-33614331-GAA-G	Heterozygous	NM_206943.2:c.4793_4794del	p.Glu1598AlafsTer18	Likley pathogenic	Cutis laxa, autosomal recessive, type IIE	619451	AR	Unknown
118	F	HP:0001508:failure to thrive, HP:0002194:gross motor delay, HP:0001159:syndactyly, HP:0001057:congenital cutis aplasia	EOGT	3-69037454-CT-C	Homozygous	NM_001278689.1:c.1074del	p.Gly359AspfsTer28	Pathogenic	Adams-Oliver Syndrome 4	615297	AR	Unknown
122	M	HP:0000256:macrocephaly, HP:0002194:gross motor delay, HP:0010862:fine motor delay, HP:0002282:heterotopia, HP:0001249:intellectual disability, HP:0000238:hydrocephalus, HP:0001276:hypertonia, HP:0012444:brain atrophy, HP:0008070:sparse hair, HP:0000202:cleft lip/palate, HP:0045075:sparse eyebrow, HP:0000750:speech delay, HP:0001631:Atrial septal defect, HP:0000215:Thick vermilion border of upper…	H1-4	6-26157043-C-CG	Heterozygous	NM_005321.2:c.430dup	p.Ala144GlyfsTer52	Pathogenic	Rahman Syndrome	617537	AD	Assumed de novo
123	M	HP:0000028:undescended testis, HP:0000998:hypertrichosis, HP:0002194:gross motor delay, HP:0000280:coarse face, HP:0000750:speech delay, HP:0001328:learning disability, HP:0001792:finger nail hypoplasia, HP:0000664:synorphis, HP:0001250:seizures (general), HP:0001249:intellectual disability, HP:0000527:long eyelashes, HP:0006970:periventricular leukomalacis, HP:0002539:cortical dysplasia	SMARCA2	9-2115844-C-G	Heterozygous	NM_003070.4:c.3479C>G	p.Ala1160Gly	Pathogenic	Nicolaides-Baraitser syndrome	601358	AD	Assumed de novo
126	F	HP:0001622:prematurity, HP:0000767:pectus excavatum, HP:0008572:external ear malformation (crumpled rt), HP:0000465:webbed neck, HP:0002202:fetal pleural effusion, HP:0000476:cystic hygroma/increased nt, HP:0000369:low set ears, HP:0000252:microcephaly, HP:0004322:growth retardation/short stature, HP:0006610:wide spaced nipple, HP:0001510:growth retardation/short stature	PTPN11	12-112888168-T-G	Heterozygous	NM_001330437.1:c.184T>G	p.Tyr62Asp	Pathogenic	Noonan syndrome 1	163950	AD	Assumed de novo
127	F	HP:0000486:strabismus, HP:0002194:gross motor delay, HP:0008070:sparse hair, HP:0000478:prominent eye, HP:0001642:pulmonic stenosis, HP:0000369:low set ears, HP:0000508:ptosis, HP:0045075:sparse eyebrow, HP:0006610:wide spaced nipples, HP:0000256:macrocephaly, HP:0001249:intellectual disability	MAP2K1	15-66727483-G-A	Heterozygous	NM_002755.3:c.199G>A	p.Asp67Asn	Pathogenic	Cardiofaciocutaneous syndrome 3	615279	AD	Assumed de novo
128	M	HP:0000092:tubular atrophy, HP:0000097:focal segmental glomerulosclerosis, HP:0012210:kidney malformation, HP:0001510:growth retardation/short stature, HP:0001328:learning disability, HP:0003774:renal tubulopathy. end-stage renal disease (esrd) 신장이식 17세, HP:0004322:growth retardation/short stature, HP:0001249:intellectual disability	NPHP3	3-132408107-CCT-C	Heterozygous	NM_153240.4:c.2694-2_2694-1del		Pathogenic	Nephronophthisis 3	604387	AR	Unknown
			NPHP3	3-132415592-G-A	Heterozygous	NM_153240.4:c.2154C>T	p.Phe718	Likely pathogenic	Nephronophthisis 3	604387	AR	Unknown
131	F	HP:0000107:polysplemia medullary cystic kidney disease, HP:0006970:periventricular leukomalacia, HP:0002007:frontal bossing, HP:0000316:hypertelorism, HP:0012444:brain atrophy, HP:0008572:external ear malformation, HP:0001642:aorta and pulmonic stenosis, HP:0000322:short philtrum, HP:0001647:bicuspid aortic valve, HP:0001999:facial dysmorphism, HP:0001270:fine motor delay, HP:0002194:gross motor …	ZEB2	2-145156698-C-A	Heterozygous	NM_014795.3:c.2056G>T	p.Glu686Ter	Pathogenic	Mowat-Wilson Syndrome	235730	AD	Assumed de novo
133	F	HP:0002194:gross motor delay, HP:0011220:prominent forehead, HP:0001249:intellectual disability, HP:0000492:upslant eyelid, HP:0000316:hypertelorism, HP:0000347:small mandible, HP:0000581:blepharophimosis, HP:0001328:learning disability, HP:0001510:growth retardation, HP:0004322:short stature, HP:0001647:bicuspid aortic valve, HP:0001328:learning disability, HP:0001371:finger contracture, HP:0010…	TRAF7	16-2226351-G-A	Heterozygous	NM_032271.2:c.1964G>A	p.Arg655Gln	Pathogenic	Cardiac, facial, and digital anomalies with developmental delay	618164	AD	Assumed de novo
135	M	HP:0001548:overgrowth, HP:0010862:fine motor delay, HP:0002194:gross motor delay, HP:0000750:speech delay, HP:0001272:cerebellar atrophy, HP:0001328:learning disability, HP:0000400:large ears, HP:0001251:ataxia, HP:0000256:macrocephaly, HP:0001249:intellectual disability	ITPR1	3-4687362-C-T	Heterozygous	NM_001168272.1:c.805C>T	p.Arg269Trp	Pathogenic	Spinocerebellar Ataxia 29	117360	AD	Assumed de novo
136	F	HP:0002194:delayed gross motor development, HP:0000486:strabismus, HP:0002079:hypoplasia of the corpus callosum, HP:0012762:cerebral white matter atrophy, HP:0000750:delayed speech and language development, HP:0000238:hydrocephalus, HP:0001263:global developmental delay, HP:0012168:head-banging, HP:0007103:hypointensity of cerebral white matter on mri, HP:0000248:brachycephaly, HP:0001290:general…	KIF1A	2-241722513-A-C	Heterozygous	NM_001244008.1:c.812T>G	p.Ile271Ser	Likely pathogenic	Mental retardation, autosomal dominant 9	614255	AD	Assumed de novo
137	M	HP:0001276:hypertonia, HP:0002194:gross motor delay, HP:0001249:intellectual disability, HP:0000750:speech delay, HP:0001328:learning disability, HP:0007370:plobus pallidi and corpus callosum, HP:0010862:fine motor delay, HP:0001250:seizures, HP:0002418:bilateral symmertic diffusion restriction along central tegmental tracts	PIGA	X-15342989-A-G	Hemizygous	NM_002641.3:c.986T>C	p.Val329Ala	Likely pathogenic	Multiple congenital anomalies-hypotonia-seizures syndrome 2	300868	XR	Inherited from mother
143	M	HP:0002194:gross motor delay, HP:0001324:muscle weakness, HP:0001290:hypotonia, HP:0000750:speech delay, HP:0012444:brain atrophy, HP:0001249:intellectual disability, HP:0010862:fine motor delay, HP:0001250:seizures	FRRS1L	9-111909331-C-A	Homozygous	NM_014334.3:c.615G>T	p.Met205Ile	VUS	Epileptic Encephalopathy, Early Infantile, 37	616981	AR	Inherited from mother
145	M	HP:0001363:craniosynostosis, HP:0002007:frontal bossing, HP:0000280:coarse face, HP:0000736:short attention span, HP:0000215:thick upper lip (vermilion), HP:0000431:broad nasal bridge, HP:0000256:macrocephaly	ERF	19-42754484-G-A	Heterozygous	NM_006494.3:c.256C>T	p.Arg86Cys	Pathogenic	Craniosynostosis 4	600775	AD	Inherited from father, incomplete penetrance
146	F	HP:0002194:gross motor delay, HP:0003128:lactic acidemia, HP:0001290:hypotonia, HP:0000750:speech delay, HP:0001270:fine motor delay, HP:0001510:growth retardation, HP:0004322:short stature, HP:0002134:abnormalities of basal ganglia, HP:0001508:failure to thrive, HP:0001250:seizures, HP:0001249:intellectual disability	ECHS1	10-135186815-A-G	Heterozygous	NM_004092.3:c.23T>C	p.Leu8Pro	VUS	Mitochondrial Short-Chain Enoyl-CoA Hydratase Deficiency	616277	AR	Inherited from father
			ECHS1	10-135184174-T-C	Heterozygous	NM_004092.3:c.176A>G	p.Asn59Ser	Pathogenic	Mitochondrial Short-Chain Enoyl-CoA Hydratase Deficiency	616277	AR	Inherited from mother
148	F	HP:0002194:gross motor delay, HP:0000733:hand movement (repetitive), HP:0001249:intellectual disability, HP:0000750:speech delay, HP:0001270:fine motor delay, HP:0000256:macrocephaly, HP:0001290:hypotonia	TCF4	18-52928696-C-A	Heterozygous	NM_001243226.2:c.1296+1G>T		Pathogenic	Pitt-Hopkins Syndrome	610954	AD	Assumed de novo
151	M	HP:0000486:strabismus, HP:0001251:cerebellar ataxia, HP:0001263:developmental regression, HP:0002376:developmental regression, HP:0001290:hypotonia	FTL	19-49469940-A-AGGCTG	Heterozygous	NM_000146.3:c.485_489dup	p.Glu164TrpfsTer30	Likely pathogenic	Neurodegeneration with Brian Iron Accumulation 3	606159	AD	Assumed de novo
152	F	HP:0000252:microcephaly, HP:0012444:brain atrophy, HP:0001274:agenesis of the corpus callosum, HP:0000750:speech delay, HP:0001392:liver disease, HP:0003128:lacticacidemia, HP:0002194:gross motor delay, HP:0010862:fine motor delay, HP:0001249:intellectual disability, HP:0001290:hypotonia	FOXG1	14-29237438-AC-A	Heterozygous	NM_005249.4:c.958del	p.Arg320AlafsTer6	Pathogenic	Rett Syndrome, Congenital Variant	613454	AD	Assumed de novo
157	F	HP:0001263:delayed development, HP:0001012:lipomas, HP:0001511:iugr, HP:0001249:mental retardation, HP:0000518:cataracts, HP:0012210:kidney malformation, HP:0000750:speech delay, HP:0002194:gross motor delay, HP:0010862:fine motor delay, HP:0001249:intellectual disability, HP:0001274:agenesis of the corpus callosum	ANKRD11	16-89350495-T-TA	Heterozygous	NM_013275.5:c.2454dup	p.Asn819Ter	Pathogenic	KBG syndrome	148050	AD	Assumed de novo
158	F	HP:0001263:delayed development, HP:0000331:small chin, HP:0001999:dysmorphism, HP:0000316:hypertelorism, HP:0001510:growth retardation, HP:0008572:external ear malformation, HP:0000750:speech delay, HP:0002002:prominent philtrum, HP:0001371:joint contracture, HP:0000729:autism spectrum disorder, HP:0002194:gross motor delay, HP:0010862:fine motor delay, HP:0001249:intellectual disability	EP300	22-41573201-G-C	Heterozygous	NM_001429.3:c.5486G>C	p.Arg1829Pro	Likely pathogenic	Rubinstein-Taybi Syndrome 2	613684	AD	Assumed de novo
159	M	HP:0001263:delayed development, HP:0031931:ocular flutter, HP:0002119:ventriculomegaly, HP:0001250:seizures, HP:0012444:brain atrophy, HP:0000750:speech delay, HP:0002194:gross motor delay, HP:0010862:fine motor delay, HP:0001249:intellectual disability	SLC2A1	1-43408911-T-C	Heterozygous	NM_006516.2:c.100A>G	p.Asn34Asp	Pathogenic	GLUT1 Deficiency Syndrome 1	606777	AD	Assumed de novo
161	F	HP:0003198:myopathy, HP:0005280:flat nasal root, HP:0001270:motor delay, HP:0001382:joint hyperextensibility, HP:0001290:hypotonia, HP:0002194:gross motor delay	PMP22	17-15142809-C-T	Heterozygous	NM_153322.2:c.298G>A	p.Gly100Arg	Pathogenic	Hypertrophic Neuropathy of Dejerine-Sottas	145900	AD	Assumed de novo
162	M	HP:0001256:learning disability, HP:0006789:mitochondrial encephalopathy, HP:0012444:brain atrophy, HP:0000750:speech delay, HP:0003128:lacticacidemia, HP:0002194:gross motor delay, HP:0010862:fine motor delay	CACNA1A	19-13368205-C-T	Heterozygous	NM_023035.2:c.4561G>A	p.Gly1521Arg	Likely pathogenic	Epileptic Encephalopathy, Early Infantile, 42	617106	AD	Assumed de novo
167	F	HP:0001250:seizures, HP:0001992:organic aciduria, HP:0000750:speech delay, HP:0012120:methylmalonic aciduria, HP:0002194:gross motor delay, HP:0010862:fine motor delay, HP:0001249:intellectual disability	MMACHC	1-45974001-C-T	Heterozygous	NM_015506.2:c.394C>T	p.Arg132Ter	Pathogenic	Methylmalonic Aciduria and Homocystinuria, cblC Type	277400	AR	Inherited from father
			MMACHC	1-45974647-G-A	Heterozygous	NM_015506.2:c.609G>A	p.Trp203Ter	Pathogenic	Methylmalonic Aciduria and Homocystinuria, cblC Type	277400	AR	Inherited from mother
168	F	HP:0003764:nevi, HP:0000365:hearing loss, HP:0002671:basal cell carcinoma, HP:0000316:hypertelorism, HP:0001510:growth retardation, HP:0000750:speech delay, HP:0001182:tapering fingers, HP:0002194:gross motor delay, HP:0000256:macrocephaly, HP:0001249:intellectual disability, HP:0010862:fine motor delay	XPA	9-100449544-C-G	Homozygous	NM_000380.3:c.390-1G>C		Pathogenic	Xeroderma Pigmentosum, Complementation Group A	278700	AR	Inherited from both
169	F	HP:0002286:light colored hair, HP:0001022:albinism, HP:0001622:prematurity, HP:0000639:nystagmus, HP:0000821:hypothyroidism, HP:0000750:speech delay, HP:0002194:gross motor delay, HP:0010862:fine motor delay	TYR	11-88960993-T-C	Heterozygous	NM_000372.4:c.1039T>C	p.Phe347Leu	Likely pathogenic	Albinism, Oculicutaneous, Type 1A	203100	AR	Inherited from mother
			TYR	11-88924475-A-AC	Heterozygous	NM_000372.4:c.929dup	p.Arg311LysfsTer7	Pathogenic	Albinism, Oculicutaneous, Type 1A	203100	AR	Inherited from father
172	M	HP:0001999:facial dysmorphism, HP:0000093:proteinuria, HP:0012471:thick vermilion border, HP:0000316:hypertelorism, HP:0000790:hematuria, HP:0001510:growth retardation, HP:0000494:downslanted palpebral fissures, HP:0000369:low-set ears, HP:0001508:failure to thrive, HP:0000508:ptosis, HP:0001263:global developmental delay	BUB1B	15-40477829-AC-A	Heterozygous	NM_001211.5:c.1045del	p.Gln349AsnfsTer5	Pathogenic	Mosaic Variegated Aneuploidy Syndrome 1	257300	AR	Inherited from father
			BUB1B	15-40504755-G-A	Heterozygous	NM_001211.5:c.2441G>A	p.Arg814His	Likely pathogenic	Mosaic Variegated Aneuploidy Syndrome 1	257300	AR	Inherited from mother
173	M	HP:0000086:ectopic kidney, HP:0000400:large ears, HP:0001249:intellectual disability, HP:0010862:fine motor delay, HP:0001999:facial dysmorphism, HP:0001263:delayed development, HP:0002194:gross motor delay, HP:0000316:hypertelorism, HP:0000252:microcephaly, HP:0012210:kidney malformation, HP:0000750:speech delay, HP:0001629:Ventricular septal defect, HP:0001631:Atrial septal defect	CSNK2A1	20-485835-C-T	Heterozygous	NM_177559.2:c.140G>A	p.Arg47Gln	Pathogenic	Okur-Chung Neurodevelopmental Syndrome	617062	AD	Assumed de novo
176	M	HP:0001548:overgrowth, HP:0000411:prominent ear, HP:0001999:facial dysmorphism, HP:0005280:flat nasal root, HP:0001324:muscle weakness, HP:0001251:cerebellar ataxia, HP:0002515:waddling gait, HP:0007178:motor polyneuropathy, HP:0001263:developmental regression, HP:0001251:ataxia, HP:0002376:developmental regression, HP:0000286:epicanthal fold, HP:0002194:gross motor delay, HP:0010862:fine motor d…	DST	6-56819366-A-AGGAAAGCCGC	Heterozygous	NM_001144769.2:c.10_19dup	p.Leu7ArgfsTer69	Pathogenic	Neuropathy, hereditary sensory and autonomic, type VI	614653	AR	Inherited from father
			DST	6-56329522-C-A	Heterozygous	NM_001374736.1:c.22720G>T		Pathogenic	Neuropathy, hereditary sensory and autonomic, type VI	614653	AR	Inherited from mother
179	M	HP:0001250:seizures, HP:0012469:infantile spasm, HP:0006970:periventricular leukomalacia, HP:0010862:fine motor delay, HP:0001263:delayed development, HP:0002194:gross motor delay, HP:0012444:brain atrophy, HP:0001249:mental retardation, HP:0001249:intellectual disability, HP:0001274:agenesis of the corpus callosum, HP:0000750:speech delay, HP:0001290:hypotonia	NR2F1	5-92923656-C-T	Heterozygous	NM_005654.5:c.497C>T	p.Pro166Leu	Likely pathogenic	Bosch-Boonstra-Schaaf optic atrophy syndrome	615722	AD	Assumed de novo
183	F	HP:0001263:delayed development, HP:0001999:facial dysmorphism, HP:0005280:flat nasal root, HP:0001256:learning disability, HP:0001388:joint laxity, HP:0000750:speech delay, HP:0000369:low set ears, HP:0002194:gross motor delay, HP:0010862:fine motor delay, HP:0001249:intellectual disability, HP:0001290:hypotonia	ARID1B	6-157522577-C-T	Heterozygous	NM_001346813.1:c.4969C>T	p.Gln1657Ter	Pathogenic	Coffin-Siris Syndrome 1	135900	AD	Assumed de novo
185	F	HP:0001999:facial dysmorphism, HP:0001511:iugr, HP:0000527:long eyelashes, HP:0001510:growth retardation, HP:0000750:speech delay, HP:0030084:clinodactyly, HP:0001508:failure to thrive, HP:0002194:gross motor delay, HP:0000256:macrocephaly, HP:0001249:intellectual disability, HP:0010862:fine motor delay, HP:0001562:oligohydramnios	ARID1B	6-157469898-C-T	Heterozygous	NM_001346813.1:c.2653C>T	p.Arg885Ter	Pathogenic	Coffin-Siris Syndrome 1	135900	AD	Assumed de novo
187	F	HP:0001650:aortic stenosis, HP:0001999:facial dysmorphism, HP:0003072:hypercalcemia, HP:0001642:pulmonic stenosis, HP:0012471:thick lip, HP:0001263:global developmental delay	ELN	7-73461033-AC-A	Heterozygous	NM_001278939.1:c.582del	p.Phe195LeufsTer128	Pathogenic	Supravalvar Aortic Stenosis	185500	AD	Assumed de novo
190	F	HP:0001263:delayed development, HP:0001999:facial dysmorphism, HP:0005280:flat nasal root, HP:0000252:microcephaly, HP:0001249:intellectual disability, HP:0000750:speech delay, HP:0002194:gross motor delay, HP:0010862:fine motor delay, HP:0001250:seizures	FOXG1	14-29237044-A-G	Heterozygous	NM_005249.4:c.559A>G	p.Asn187Asp	Pathogenic	Rett Syndrome, Congenital Variant	613454	AD	Assumed de novo
196	F	HP:0006970:periventricular leukomalacia, HP:0001249:intellectual disability, HP:0000750:speech delay, HP:0001999:facial dysmorphism, HP:0000568:microphthalmia, HP:0002194:gross motor delay, HP:0001263:delayed development, HP:0001257:spasticity, HP:0001762:club foot, HP:0001508:failure to thrive, HP:0000347:micrognathia, HP:0010862:fine motor delay, HP:0005280:flat nasal root, HP:0001256:learning …	PEX5	12-7343513-A-C	Heterozygous	NM_001300789.1:c.240A>C	p.Glu80Asp	VUS	Peroxisome biogenesis disorder 2A (Zellweger)	214110	AR	Inherited from mother
			PEX5	12-7361765-A-G	Heterozygous	NM_001300789.1:c.1622A>G	p.Asn541Ser	Likely pathogenic	Peroxisome biogenesis disorder 2A (Zellweger)	214110	AR	Inherited from father
			HUEW1	X-53563362-T-G	Heterozygous	NM_031407.6:c.12404A>C	p.His4135Pro	Likely pathogenic	Mental retardation, X-linked syndromic, Turner type	309590	XD	Assumed de novo
197	F	HP:0001999:facial dysmorphism, HP:0002007:frontal bossing, HP:0001511:iugr, HP:0001510:growth retardation, HP:0000750:speech delay, HP:0004322:short stature, HP:0001508:failure to thrive, HP:0002194:gross motor delay, HP:0000256:macrocephaly, HP:0001249:intellectual disability, HP:0010862:fine motor delay, HP:0030084:clinodactyly	SHANK3	22-51169516-C-T	Heterozygous	NM_033517.1:c.4935C>T	p.Arg1658Ter	Pathogenic	Phelan-McDermind Syndrome	606232	AD	Assumed de novo
200	M	HP:0012272:j wave, HP:0012444:brain atrophy, HP:0011675:arrhythmia, HP:0001250:seizures	KCND3	1-112329661-C-T	Heterozygous	NM_004980.4:c.1174G>A	p.Val392Ile	Likely pathogenic	Brugada syndrome 9	616399	AD	Assumed de novo
206	M	HP:0001999:facial dysmorphism, HP:0006970:periventricular leukomalacia, HP:0000252:microcephaly, HP:0001249:intellectual disability, HP:0001762:club foot, HP:0012444:brain atrophy, HP:0000365:hearing loss, HP:0001249:mental retardation, HP:0002194:gross motor delay, HP:0010862:fine motor delay, HP:0001250:seizures, HP:0000618:blindness	PTPN23	3-47446550-GC-G	Heterozygous	NM_015466.3:c.345del	p.Cys116ValfsTer25	Likely pathogenic	Neurodevelopmental disorder and structural brain anomalies with or without seizures and spasticity	618890	AR	Unknown
			PTPN23	3-47453436-A-G	Heterozygous	NM_015466.3:c.4052A>G	p.His1351Arg	VUS	Neurodevelopmental disorder and structural brain anomalies with or without seizures and spasticity	618890	AR	Unknown
207	M	HP:0001249:mental retardation, HP:0001999:facial dysmorphism, HP:0003198:myopathy, HP:0001188:clenched hands, HP:0000729:autism spectrum disorder, HP:0000750:speech delay, HP:0001290:hypotonia, HP:0002058:myopathic face, HP:0010862:fine motor delay, HP:0002194:gross motor delay, HP:0000508:ptosis, HP:0003159:hyperoxaluria	SYT1	12-79842733-C-A	Heterozygous	NM_001135805.1:c.1098C>A	p.Asp366Glu	Pathogenic	Baker-Gordon syndrome	618218	AD	Assumed de novo
210	M	HP:0000768:pectus carinatum, HP:0000729:autistic features, HP:0000053:macroorchidism, HP:0001249:mental retardation, HP:0000256:macrocephaly, HP:0001249:intellectual disability	ERCC2	19-45867724-C-A	Heterozygous	NM_000400.3:c.676G>T	p.Ala226Ser	VUS	Cerebrooculofacioskeletal syndrome 2	610756	AR	Unknown
			ERCC2	19-45858977-G-A	Heterozygous	NM_000400.3:c.1489C>T	p.Arg497Cys	Likley pathogenic	Cerebrooculofacioskeletal syndrome 2	610756	AR	Unknown
213	M	HP:0001371:contractures, HP:0001999:facial dysmorphism, HP:0002578:delayed gastric emptying, HP:0001324:muscle weakness, HP:0000252:microcephaly, HP:0001762:club foot, HP:0003186:inverted nipples, HP:0002804:arthrogryposis, HP:0003741:congenital muscular dystrophy, HP:0000750:speech delay, HP:0000365:hearing loss, HP:0000028:undescended testis, HP:0002194:gross motor delay, HP:0010862:fine motor …	KLHL40	3-42729760-CGCTGCCTGGACTCG-C	Heterozygous	NM_152393.3:c.1281_1294del	p.Cys428HisfsTer12	Pathogenic	Nemaline myopathy 8, autosomal recessive	615348	AR	Inherited from father
			KLHL40	3-42730521-G-A	Heterozygous	NM_152393.3:c.1582G>A	p.Glu528Lys	Likely pathogenic	Nemaline myopathy 8, autosomal recessive	615348	AR	Inherited from mother
214	F	HP:0002251:hirschsprung disease, HP:0001999:facial dysmorphism, HP:0000341:narrow forehead, HP:0000252:microcephaly, HP:0001256:learning disability, HP:0001249:mental retardation, HP:0001388:joint laxity, HP:0000750:speech delay, HP:0002194:gross motor delay, HP:0010862:fine motor delay, HP:0001249:intellectual disability, HP:0002019:constipation	USP7	16-9010401-TAA-T	Heterozygous	NM_003470.2:c.862_863del	p.Leu288ArgfsTer2	Likely pathogenic	Hao-Fountain syndrome	616863	AD	Unknown
219	F	HP:0000280:coarse face, HP:0001999:facial dysmorphism, HP:0000729:autistic features, HP:0010862:fine motor delay, HP:0001249:mental retardation, HP:0001510:growth retardation, HP:0000341:narrow forehead, HP:0001763:pes planus, HP:0000750:speech delay, HP:0004322:short stature, HP:0000574:thick eyebrows, HP:0002194:gross motor delay, HP:0000256:macrocephaly, HP:0001250:seizures, HP:0001274:agenesi…	ARID1B	6-157527999-GC-G	Heterozygous	NM_001346813.1:c.5845del	p.Gln1949LysfsTer65	Pathogenic	Coffin-Siris Syndrome 1	135900	AD	Assumed de novo
221	M	HP:0001320:cerebellar vermis hypoplasia, HP:0000639:nystagmus, HP:0002079:corpus callosum hypoplasia, HP:0000750:speech delay, HP:0002194:gross motor delay, HP:0010862:fine motor delay, HP:0001249:intellectual disability, HP:0001290:hypotonia	MAST1	19-12975903-G-A	Heterozygous	NM_014975.2:c.1549G>A	p.Gly517Ser	Pathogenic	Mega-Corpus-Callosum Syndrome with Cerebellar Hypoplasia and Cortical Malformations	618273	AD	Assumed de novo
224	F	HP:0001371:contractures, HP:0001999:facial dysmorphism, HP:0002804:arthrogryposis, HP:0001762:club foot, HP:0000316:hypertelorism, HP:0000508:ptosis, HP:0001999:dysmorphism, HP:0000343:long philtrum, HP:0001290:hypotonia, HP:0010862:fine motor delay, HP:0002194:gross motor delay	CHRNG	2-233405134-TG-T	Heterozygous	NM_005199.4:c.240+1del		Pathogenic	Escobar Syndrome	253290	AR	Inherited from mother
			CHRNG	2-233406161-C-G	Heterozygous	NM_005199.4:c.428C>G	p.Pro143Arg	Pathogenic	Escobar Syndrome	253290	AR	Inherited from father
228	M	HP:0001263:global developmental delay, HP:0012469:infantile spasm, HP:0002376:developmental regression, HP:0002194:gross motor delay, HP:0010862:fine motor delay, HP:0001250:seizures	SCN8A	12-52180378-T-C	Heterozygous	NM_001330260.1:c.3995T>C	p.Leu1332Pro	Likely pathogenic	Epileptic encephalopathy, early infantile, 13	614558	AD	Assumed de novo
229	M	HP:0001999:facial dysmorphism, HP:0005280:flat nasal root, HP:0001249:mental retardation, HP:0010864:severe mental retardation, HP:0000750:speech delay, HP:0000729:autistic features, HP:0001999:dysmorphism, HP:0001067:neurofibromatosis, HP:0002194:gross motor delay, HP:0000256:macrocephaly, HP:0001250:seizures, HP:0010862:fine motor delay, HP:0001249:intellectual disability	NF1	17-29556484-G-A	Heterozygous	NM_001042492.2:c.2850+1G>A		Pathogenic	Neurofibromatosis-Noonan syndrome	601321	AD	Unknown
234	M	HP:0001263:developmental delay, HP:0001999:facial dysmorphism, HP:0000175:cleft palate, HP:0012210:kidney malformation, HP:0001249:intellectual disability, HP:0000819:diabetes mellitus, HP:0000411:prominent ear, HP:0001510:growth retardation, HP:0008572:external ear malformation, HP:0000821:hypothyroidism, HP:0004322:short stature, HP:0000086:ectopic kidney, HP:0030875:pulmonary hypertension, HP:…	KMT2D	12-49427225-G-A	Heterozygous	NM_003482.3:c.11263C>T	p.Gln3755Ter	Pathogenic	Kabuki syndrome 1	147920	AD	Unknown
236	F	HP:0005280:flat nasal bridge, HP:0001999:facial dysmorphism, HP:0000325:triangular face, HP:0001249:mental retardation, HP:0000256:macrocephaly, HP:0001510:growth retardation, HP:0004482:macrocephaly, relative, HP:0000750:speech delay, HP:0004322:short stature, HP:0000601:hypotelorism, HP:0006349:missing teeth	ANKRD11	16-89350302-TC-T	Heterozygous	NM_013275.5:c.2647del	p.Glu883ArgfsTer94	Likely pathogenic	KBG Syndrome	148050	AD	Inherited from mother, incomplete penetrance
239	F	HP:0001999:facial dysmorphism, HP:0001257:spasticity, HP:0000252:microcephaly, HP:0001256:learning disability, HP:0000490:deep seated eyes, HP:0000341:narrow forehead, HP:0000750:speech delay, HP:0000664:synorphis, HP:0001249:mental retardation, HP:0000411:prominent ears, HP:0000574:thick eyebrows, HP:0002021:pyloric stenosis, HP:0002194:gross motor delay, HP:0010862:fine motor delay, HP:0001250:…	DYRK1A	21-38858917-G-GT	Heterozygous	NM_001396.4:c.664+2dup		Pathogenic	Mental retardation, autosomal dominant 7	614104	AD	Assumed de novo
240	F	HP:0006970:periventricular leukomalacia, HP:0002119:ventriculomegaly, HP:0010862:fine motor delay, HP:0001263:delayed development, HP:0002194:gross motor delay, HP:0000750:speech delay, HP:0030490:exudative vitreoretinopathy, HP:0001249:intellectual disability, HP:0000252:microcephaly, HP:0000618:blindness, HP:0001636:tetralogy of fallot	DOCK6	19-11353819-G-A	Heterozygous	NM_020812.3:c.1396C>T	p.Arg466Ter	Pathogenic	Adams-Oliver Syndrome 2	614219	AR	Inherited from father
			DOCK6	19-11354019-TG-T	Heterozygous	NM_020812.3:c.1300del	p.Gln434ArgfsTer21	Pathogenic	Adams-Oliver Syndrome 2	614219	AR	Inherited from mother
243	M	HP:0002119:ventriculomegaly, HP:0001999:facial dysmorphism, HP:0000215:prominent upper lip, HP:0001511:iugr, HP:0001249:mental retardation, HP:0001274:agenesis of the corpus callosum, HP:0000750:speech delay, HP:0000574:thick eyebrow, HP:0000280:coarse face, HP:0001508:failure to thrive, HP:0010862:fine motor delay, HP:0002194:gross motor delay, HP:0000256:macrocephaly, HP:0001249:intellectual di…	ARID1B	6-157502313-G-A	Heterozygous	NM_001346813.1:c.3465+1G>A		Pathogenic	Coffin-Siris Syndrome 1	135900	AD	Assumed de novo
244	M	HP:0001263:delayed development, HP:0001999:facial dysmorphism, HP:0001257:spasticity, HP:0001249:mental retardation, HP:0001332:dystonia, HP:0000750:speech delay, HP:0002194:gross motor delay, HP:0010862:fine motor delay, HP:0001249:intellectual disability, HP:0001290:hypotonia	SLC16A2	X-73744224-GA-G	Hemizygous	NM_006517.4:c.607del	p.Ile203PhefsTer64	Likely pathogenic	Allan-Herndon-Dudley syndrome	300523	XD/XR	Inherited from mother
245	F	HP:0002007:frontal bossing, HP:0001249:mental retardation, HP:0000750:speech delay, HP:0004322:short stature, HP:0002194:gross motor delay, HP:0003236:ck elevation, HP:0001290:hypotonia, HP:0005977:hypochloremic metabolic alkalosis, HP:0002900:hypokalemia, HP:0001508:failure to thrive, HP:0010862:fine motor delay, HP:0001249:intellectual disability, HP:0000494:downslanting palpebral fissure, -:cp…	SLC26A3	7-107408354-C-A	Homozygous	NM_000111.2:c.2063-1G>T		Pathogenic	Diarrhea 1, secretory chloride, congenital	214700	AR	Inherited from both
246	F	HP:0000729:autistic features, HP:0000341:narrow forehead, HP:0001256:learning disability, HP:0001249:intellectual disability, HP:0002714:downturned mouth, HP:0000256:macrocephaly, HP:0000141:irregular menstruation, HP:0000750:speech delay, HP:0000219:thin upper vermilion, HP:0001999:facial dysmorphism, HP:0000276:long face, HP:0002194:gross motor delay, HP:0010862:fine motor delay, HP:0001250:sei…	AKT3	1-243800936-T-C	Heterozygous	NM_005465.4:c.538A>G	p.Lys180Glu	Pathogenic	Megalencephaly-polymicrogyria-polydactyly-hydrocephalus syndrome 2	615937	AD	Assumed de novo
248	F	HP:0000750:speech delay, HP:0001999:facial dysmorphism, HP:0001250:seizures, HP:0012469:infantile spasm, HP:0001263:delayed development, HP:0010628:facial palsy, HP:0001249:mental retardation, HP:0002194:gross motor delay, HP:0010862:fine motor delay, HP:0001249:intellectual disability, HP:0001388:joint laxity	MED13L	12-116444227-A-C	Heterozygous	NM_015335.4:c.2239-11T>G		Likely pathogenic	Mental retardation and distinctive facial features with or without cardiac defects	616789	AD	Assumed de novo
249	M	HP:0001263:delayed development, HP:0000729:autistic features, HP:0001622:prematurity, HP:0001511:iugr, HP:0001249:mental retardation, HP:0000750:speech delay, HP:0001249:intellectual disability, HP:0001250:seizure, HP:0002194:gross motor delay, HP:0010862:fine motor delay, HP:0001250:seizures	CHD2	15-93521552-G-GGGTTTT	Heterozygous	NM_001271.3:c.2667_2668insGTTTTG	p.Trp889_Asn890insValLeu	Pathogenic	Epileptic encephalopathy, childhood-onset	615369	AD	Assumed de novo
250	F	HP:0001250:seizure, HP:0002133:status epilepticus, HP:0001250:seizures	PCDH19	X-99657745-TTG-T	Heterozygous	NM_001184880.1:c.2391_2392del	p.Asp797GlufsTer18	Pathogenic	Epileptic Encephalopathy, Early Infantile 9	300088	AD	Assumed de novo
253	F	HP:0002119:ventriculomegaly, HP:0001999:facial dysmorphism, HP:0000729:asd, HP:0001622:prematurity, HP:0002389:cavum septum pellucidum, HP:0000316:hypertelorism	FH	1-241671977-A-G	Heterozygous	NM_000143.3:c.664T>C	p.Ser222Pro	Likely pathogenic	Fumarase deficiency	606812	AR	Inherited from mother
			FH	1-241667341-C-T	Heterozygous	NM_000143.3:c.1108+1G>A		Pathogenic	Fumarase deficiency	606812	AR	Inherited from father
254	F	HP:0001263:delayed development, HP:0010862:fine motor delay, HP:0006970:periventricular leukomalacia, HP:0001249:mental retardation, HP:0000750:speech delay, HP:0002194:gross motor delay, HP:0000256:macrocephaly, HP:0001249:intellectual disability, HP:0001290:hypotonia	DNMT3A	2-25467522-C-T	Heterozygous	NM_175629.2:c.1555-1G>A		Pathogenic	Tatton-Brown-Rahman syndrome	615879	AD	Assumed de novo
255	M	HP:0001290:hypotonia, HP:0001999:facial dysmorphism, HP:0001762:club foot, HP:0000252:microcephaly, HP:0000411:prominent ears, HP:0000527:long eyelashes, HP:0000175:cleft palate, HP:0008572:external ear malformation, HP:0001274:agenesis of the corpus callosum, HP:0000750:speech delay, HP:0001249:intellectual disability, HP:0000028:undescended testis, HP:0011304:broad thumb, HP:0000448:prominent n…	SMARCB1	22-24175859-A-G	Heterozygous	NM_001317946.1:c.1114A>G	p.Lys372Glu	Pathogenic	Coffin-Siris syndrome 3	614608	AD	Assumed de novo
257	M	HP:0001332:dystonia, HP:0001257:spasticity, HP:0004373:focal dystonia	TOR1A	9-132576340-TCTC-T	Heterozygous	NM_000113.2:c.907_909del	p.Glu303del	Pathogenic	Dystonia-1, torsion	128100	AD	Inherited from mother, incomplete penetrance
258	F	HP:0001999:facial dysmorphism, HP:0002079:thinning of the corpus callosum, HP:0001249:intellectual disability, HP:0000508:ptosis, HP:0003741:congenital muscular dystrophy, HP:0000750:speech delay, HP:0002194:gross motor delay, HP:0010862:fine motor delay	TUBB2A	6-3157693-C-T	Heterozygous	NM_001069.2:c.5G>A	p.Arg2His	Likely pathogenic	Cortical dysplasia, complex, with other brain malformations 5	615763	AD	Assumed de novo
260	M	HP:0001999:facial dysmorphism, HP:0000729:autistic features, HP:0001622:prematurity, HP:0001511:iugr, HP:0001249:intellectual disability, HP:0000252:microcephaly, HP:0000733:stereotypic behaviors, HP:0001510:growth retardation, HP:0012210:kidney malformation, HP:0000750:speech delay, HP:0004322:short stature, HP:0000028:undescended testis, HP:0001249:mental retardation, HP:0001508:failure to thri…	ARCN1	11-118452187-TAGA-T	Heterozygous	NM_001655.4:c.234_236del	p.Glu78del	Likely pathogenic	Short stature, rhizomelic, with microcephaly, micrognathia, and developmental delay	617164	AD	Assumed de novo
261	M	HP:0000414:bulbous nose, HP:0001999:facial dysmorphism, HP:0007206:hemimegalencephaly, HP:0002007:frontal bossing, HP:0001249:mental retardation, HP:0000411:prominent ear, HP:0000750:speech delay, HP:0001999:dysmorphism, HP:0002194:gross motor delay, HP:0000256:macrocephaly, HP:0001249:intellectual disability, HP:0010862:fine motor delay, HP:0002539:cortical dysplasia	PPP2R5D	6-42975003-G-A	Heterozygous	NM_006245.4: c.592G>A	p.Glu198Lys	Pathogenic	Mental retardation, autosomal dominant 35	616355	AD	Assumed de novo
264	M	HP:0001371:contractures, HP:0002578:delayed gastric emptying, HP:0001371:contracture, HP:0001511:iugr, HP:0001762:club foot, HP:0001510:growth retardation, HP:0003741:congenital muscular dystrophy, HP:0004322:short stature, HP:0005684:distal arthrogryposis, HP:0001508:failure to thrive, HP:0001290:hypotonia, HP:0002705:high arched palate, HP:0001319:congenital hypotonia, HP:0002020:GERD, HP:00012…	MAGEL2	15-23890893-T-TG	Heterozygous	NM_019066.4:c.1996dup	p.Gln666ProfsTer47	Pathogenic	Schaaf-Yang syndrome	615547	AD	Assumed de novo
266	M	HP:0000256:macrocephaly, HP:0000957:cafe-au-lait spot, HP:0002194:gross motor delay, HP:0001249:intellectual disability, HP:0010862:fine motor delay, HP:0001999:facial dysmorphism, HP:0006789:mitochondrial encephalopathy, HP:0005280:flat nasal root, HP:0100716:self injurious behavior, HP:0001631:atrial septal defect, HP:0000729:autistic features, HP:0002007:frontal bossing, HP:0001028:hemangioma,…	SPRED1	15-38643591-AT-A	Heterozygous	NM_152594.2:c.1062del	p.Asp354GlufsTer52	Likely pathogenic	Legius syndrome	611431	AD	Inherited from affected mother
267	M	HP:0001999:dysmorphism, HP:0001363:craniosynostosis, HP:0000729:asd, HP:0000028:cryptorchidism, HP:0000316:hypertelorism, HP:0000431:wide nasal bridge, HP:0000750:speech delay, HP:0000028:undescended testis, HP:0030799:scaphocephaly, HP:0000470:short neck, HP:0001290:hypotonia, HP:0000256:macrocephaly, HP:0002194:gross motor delay	PPP1CB	2-28999810-C-G	Heterozygous	NM_206876.1:c.146C>G	p.Pro49Arg	Pathogenic	Noonan syndrome-like disorder with loose anagen hair 2	617506	AD	Assumed de novo
269	F	HP:0001250:seizures, HP:0001332:dystonia, HP:0000733:stereotypic behaviors, HP:0000750:speech delay, HP:0000545:myopia, HP:0001249:mental retardation, HP:0002194:gross motor delay, HP:0010862:fine motor delay, HP:0001249:intellectual disability, HP:0001290:hypotonia	KCNQ2	20-62070977-C-T	Heterozygous	NM_172107.3:c.901G>A	p.Gly301Ser	Pathogenic	Epileptic encephalopathy, early infantile, 7	613720	AD	Assumed de novo
270	F	HP:0001320:cerebellar vermis hypoplasia, HP:0000750:speech delay, HP:0001999:facial dysmorphism, HP:0000252:microcephaly, HP:0001249:mental retardation, HP:0000316:hypertelorism, HP:0012444:brain atrophy, HP:0002553:arched eyebrows, HP:0001263:delayed development, HP:0000322:short philtrum, HP:0001999:dysmorphism, HP:0002194:gross motor delay, HP:0010862:fine motor delay, HP:0001249:intellectual …	TUBB3	16-89999887-G-T	Heterozygous	NM_006086.3:c.178G>T	p.Val60Leu	Likely pathogenic	Cortical dysplasia, complex, with other brain malformations 1	614039	AD	Assumed de novo
273	F	HP:0000733:stereotypic behaviors, HP:0001290:hypotonia, HP:0000252:microcephaly, HP:0001250:seizures, HP:0001251:ataxia	ZEB2	2-145274844-C-T	Heterozygous	NM_014795.3:c.73+1G>A		Pathogenic	Mowat-Wilson syndrome	235730	AD	Assumed de novo
275	F	HP:0000256:macrocephaly, HP:0002194:gross motor delay, HP:0000750:speech delay, HP:0010862:fine motor delay, HP:0001999:facial dysmorphism, HP:0005280:Flat nasal root, HP:0001622:prematurity, HP:0000316:hypertelorism, HP:0002652:skeletal dysplasia, HP:0000322:short philtrum, HP:0000365:hearing loss, HP:0000729:autistic features, HP:0001328:learning disability, HP:0001510:growth retardation, HP:00…	TFE3	X-48895933-T-C	Heterozygous	NM_006521.5:c.569A>G	p.His190Arg	Likely pathogenic	Intellectual developmental disorder, X-linked, syndromic, with pigmentary mosaicism and coarse facies	301066	XL	Unknown
278	M	HP:0001987:hyperammonemia, HP:0001263:global developmental delay	CPS1	2-211464263-TG-T	Heterozygous	NM_001875.4:c.1529del	p.Gly510AlafsTer5	Pathogenic	Carbamoylphosphate synthetase I deficiency	237300	AR	Inherited from father
			CPS1	2-211473231-G-A	Heterozygous	NM_001875.4:c.2339G>A	p.Arg780His	Pathogenic	Carbamoylphosphate synthetase I deficiency	237300	AR	Inherited from mother
281	M	HP:0001276:hypertonia, HP:0001263:developmental delay, HP:0003737:mitochondrial myopathy, HP:0001257:spasticity, HP:0000252:microcephaly, HP:0001249:mental retardation, HP:0000518:cataracts, HP:0001510:growth retardation, HP:0003741:congenital muscular dystrophy, HP:0000750:speech delay, HP:0004796:gi obstruction, HP:0004322:short stature, HP:0001508:failure to thrive, HP:0004389:intestinal pseud…	NACC1	19-13246913-C-T	Heterozygous	NM_052876.3:c.892C>T	p.Arg298Trp	Pathogenic	Neurodevelopmental disorder with epilepsy, cataracts, feeding difficulties, and delayed brain myelination	617393	AD	Assumed de novo
283	M	HP:0001548:overgrowth, HP:0010862:fine motor delay, HP:0000508:ptosis, HP:0000750:speech delay, HP:0002194:gross motor delay, HP:0000256:macrocephaly, HP:0001249:intellectual disability, HP:0001290:hypotonia	CSPP1	8-68024299-C-T	Heterozygous	NM_001291339.1:c.331C>T	p.Arg111Ter	Pathogenic	Joubert syndrome 21	615636	AR	Inherited from mother
			CSPP1	8-68070715-C-T	Heterozygous	NM_001291339.1:c.1225C>T	p.Arg409Ter	Pathogenic	Joubert syndrome 21	615636	AR	Inherited from father
284	M	HP:0002194:gross motor delay, HP:0002415:leukodystrophy	LAMA2	6-129777482-CTGGGAGAAA-C	Heterozygous	NM_000426.3:c.6714_6722del	p.Arg2239_Gly2241del	Likely pathogenic	Muscular dystrophy, congenital, merosin deficient or partially deficient	607855	AR	Inherited from mother
			LAMA2	6-129573388-AAG-A	Heterozygous	NM_000426.3:c.2049_2050del	p.Arg683SerfsTer21	Pathogenic	Muscular dystrophy, congenital, merosin deficient or partially deficient	607855	AR	Inherited from father
285	M	HP:0001263:delayed development, HP:0001249:mental retardation, HP:0000750:speech delay, HP:0000729:autism spectrum disorder, HP:0002194:gross motor delay, HP:0010862:fine motor delay, HP:0001249:intellectual disability	SCN1A	2-166903464-G-A	Heterozygous	NM_001202435.1:c.1193C>T	:p.Thr398Met	Likely pathogenic	Epileptic encephalopathy, early infantile, 6 (Dravet syndrome)	607208	AD	Unknown
286	M	HP:0001250:seizures, HP:0000486:strabismus, HP:0001249:intellectual disability, HP:0001999:facial dysmorphism, HP:0002194:gross motor delay, HP:0001622:prematurity, HP:0005280:flat nasal root, HP:0001249:mental retardation, HP:0000252:microcephaly, HP:0000821:hypothyroidism, HP:0001263:developmental delay, HP:0000750:speech delay, HP:0012745:short palpebral fissure, HP:0000347:micrognathia, HP:00…	KMT2D	12-49427744-G-A	Heterozygous	NM_003482.3:c.10744C>T	p.Arg3582Trp	Pathogenic	Kabuki syndrome 1	147920	AD	Unknown
287	M	HP:0001999:facial dysmorphism, HP:0000520:proptosis, HP:0000969:edema, HP:0000476:cystic hygroma, HP:0000969:hydrops, HP:0200128:biventricular hypertrophy, HP:0000286:epicanthal fold, HP:0000470:short neck, HP:0001638:cardiomyopathy, HP:0001263:global developmental delay	HRAS	11-534288-C-T	Heterozygous	NM_001130442.2:c.35G>A	p.Gly12Asp	Pathogenic	Congenital myopathy with excess of muscle spindles	218040	AD	Assumed de novo
288	M	HP:0001276:hypertonia, HP:0006970:periventricular leukomalacia, HP:0001257:spasticity, HP:0001249:mental retardation, HP:0012444:brain atrophy, HP:0000750:speech delay, HP:0002376:developmental regression, HP:0002194:gross motor delay, HP:0010862:fine motor delay, HP:0001249:intellectual disability, HP:0001274:agenesis of the corpus callosum	ARSA	22-51063865-T-C	Homozygous	NM_001085426.2:c.1238A>G	p.Asp413Gly	Likely pathogenic	Metachromatic leukodystrophy	250100	AR	Inherited from father
289	F	HP:0001263:delayed development, HP:0001999:facial dysmorphism, HP:0005280:flat nasal root, HP:0000252:microcephaly, HP:0001511:iugr, HP:0000750:speech delay, HP:0002194:gross motor delay, HP:0010862:fine motor delay, HP:0001249:intellectual disability	DDX3X	X-41203490-A-G	Heterozygous	NM_001356.4:c.865-2A>G		Pathogenic	Mental retardation, X-linked 102	300958	XD/XR	Assumed de novo
293	M	HP:0002194:gross motor delay, HP:0002910:elevated transaminases, HP:0000750:speech delay, HP:0000337:Broad forehead	CTNNB1	3-41266166-G-T	Heterozygous	NM_001904.3:c.163G>T	p.Glu55Ter	Pathogenic	Neurodevelopmental disorder with spastic diplegia and visual defects	615075	AD	Assumed de novo
298	M	HP:0001999:facial dysmorphism, HP:0000465:webbed neck, HP:0000268:dolicocephaly, HP:0008572:external ear malformation, HP:0002901:hypocalcemia, HP:0000347:micrognathia, HP:0000341:bitemporal narrowing, HP:0001263:global developmental delay	BRAF	7-140477806-T-A	Heterozygous	NM_004333.4:c.1502A>T	p.Glu501Val	Pathogenic	Cardiofaciocutaneous syndrome	115150	AD	Assumed de novo
300	M	HP:0001276:hypertonia, HP:0001263:delayed development, HP:0001999:facial dysmorphism, HP:0006970:periventricular leukomalacia, HP:0001257:spasticity, HP:0010862:fine motor delay, HP:0000411:prominent ears, HP:0000750:speech delay, HP:0001258:spastic paraplegia, HP:0001249:intellectual disability, HP:0002194:gross motor delay, HP:0000256:macrocephaly, HP:0001290:hypotonia, HP:0010550:paraplegia	GNB1	1-1737942-A-G	Heterozygous	NM_002074.4:c.239T>C	p.Ile80Thr	Pathogenic	Mental retardation, autosomal dominant 42	616973	AD	Assumed de novo
303	F	HP:0001263:developmental delay, HP:0001999:facial dysmorphism, HP:0010862:fine motor delay, HP:0001249:intellectual disability, HP:0000750:speech delay, HP:0000729:autistic features, HP:0001999:dysmorphism, HP:0001249:mental retardation, HP:0001250:seizure, HP:0002194:gross motor delay, HP:0000286:epicanthal folds, HP:0001250:seizures, HP:0001290:hypotonia, HP:0012471:thick lip	FGF12	3-192053223-C-T	Heterozygous	NM_021032.4:c.341G>A	p.Arg114His	Pathogenic	Epileptic encephalopathy, early infantile, 47	617166	AD	Assumed de novo
306	F	HP:0001339:lissencephaly, HP:0001321:cerebellar hypoplasia	ASPM	1-197098316-C-T	Heterozygous	NM_018136.4:c.2760+1G>A		Pathogenic	Microcephaly 5, primary, autosomal recessive	608716	AR	Inherited from mother
			ASPM	1-197059514-A-T	Heterozygous	NM_018136.4:c.9641T>A	p.Leu3214Ter	Pathogenic	Microcephaly 5, primary, autosomal recessive	608716	AR	Inherited from father
309	F	HP:0001263:delayed development, HP:0001999:facial dysmorphism, HP:0001510:growth retardation, HP:0000750:speech delay, HP:0004322:short stature, HP:0001999:dysmorphism, HP:0002194:gross motor delay, HP:0010862:fine motor delay, HP:0001249:intellectual disability	ANKRD11	16-89357420-C-T	Heterozygous	NM_013275.5:c.397+1G>A		Pathogenic	KBG syndrome	148050	AD	Assumed de novo
310	M	HP:0002912:methylmalonic acidemia, HP:0001263:global developmental delay	MMACHC	1-45974001-C-T	Homozygous	NM_001330540.1:c.223C>T	p.Arg75Ter	Pathogenic	Methylmalonic aciduria and homocystinuria, cblC type	277400	AR	Unknown
311	F	HP:0001332:dystonia	KMT2B	19-36229294-C-T	Heterozygous	NM_014727.2:c.7984C>T	p.Arg2662Trp	Likely pathogenic	Dystonia 28, childhood-onset	617284	AD	Assumed de novo
314	M	HP:0000316:hypertelorism, HP:0005280:flat nasal root, HP:0001328:learning disability, HP:0000750:speech delay, HP:0010862:fine motor delay, HP:0002194:gross motor delay, HP:0001999:facial dysmorphism, HP:0000729:autistic features, HP:0000322:short philtrum, HP:0000215:prominent upper lip, HP:0001249:intellectual disability, HP:0001290:hypotonia	SCN2A	2-166168534-G-A	Heterozygous	NM_021007.2:c.971-1G>A		Likely pathogenic	Epileptic encephalopathy, early infantile, 11	613721	AD	Unknown
316	F	HP:0000238:hydrocephalus, HP:0012444:brain atrophy, HP:0002539:cortical dysplasia	MEF2C	5-88056856-G-T	Heterozygous	NM_001193347.1:c.405C>A	p.Tyr135Ter	Likely pathogenic	Mental retardation, stereotypic movements, epilepsy, and/or cerebral malformations	613443	AD	Unknown
317	M	HP:0001399:hepatic failure, HP:0002910:elevated transaminases, HP:0001394:liver cirrhosis, HP:0001263:Global developmental delay	PMM2	16-8905003-G-A	Heterozygous	NM_000303.2:c.415G>A	p.Glu139Lys	Likely pathogenic	Congenital disorder of glycosylation, type Ia	212065	AR	Unknown
			PMM2	16-8906964-G-A	Heterozygous	NM_000303.2:c.639+1G>A		Pathogenic	Congenital disorder of glycosylation, type Ia	212065	AR	Unknown
318	M	HP:0001258:spastic paraplegia, HP:0001332:dystonia, HP:0001250:seizures, HP:0001257:spasticity	KIF1A	2-241725908-C-T	Heterozygous	NM_001244008.1:c.452G>A	p.Cys151Tyr	Likely pathogenic	Mental retardation, autosomal dominant 9	614255	AD	Unknown
319	M	HP:0004482:relative macrocephaly, HP:0001999:facial dysmorphism, HP:0000729:asd, HP:0000341:narrow bitemporal diameter, HP:0000215:thick upper lip, HP:0001249:mental retardation, HP:0004322:short stature, HP:0001510:growth retardation, HP:0000322:short philtrum, HP:0000574:thick eyebrows, HP:0000256:macrocephaly	MED13L	12-116418670-A-ATGGAC	Heterozygous	NM_015335.4:c.5244_5248dup	p.Met1750SerfsTer35	Pathogenic	Mental retardation and distinctive facial features with or without cardiac defects	616789	AD	Assumed de novo
323	F	HP:0001321:cerebellar hypoplasia, HP:0001999:facial dysmorphism, HP:0001250:seizures, HP:0000316:hypertelorism, HP:0000750:speech delay, HP:0001249:intellectual disability, HP:0001251:ataxia, HP:0001290:hypotonia, HP:0010862:fine motor delay, HP:0002194:gross motor delay	DEPDC5	22-32275699-C-T	Heterozygous	NM_001242896.1:c.3994C>T	p.Arg1332Ter	Pathogenic	Epilepsy, familial focal, with variable foci 1	604364	AD	Unknown
324	M	HP:0001263:delayed development, HP:0001876:pancytopenia, HP:0001999:facial dysmorphism, HP:0001321:cerebellar hypoplasia, HP:0001249:mental retardation, HP:0001622:prematurity, HP:0000316:hypertelorism, HP:0001510:growth retardation, HP:0000750:speech delay, HP:0004322:short stature, HP:0001875:neutropenia, HP:0001903:anemia, HP:0001290:hypotonia, HP:0010862:fine motor delay, HP:0001249:intellect…	RTEL1	20-62321223-G-A	Heterozygous	NM_032957.4:c.2213+5G>A		Likley pathogenic	Dyskeratosis congenita, autosomal recessive 5	615190	AR	Inherited from father
			RTEL1	20-62326988-G-C	Heterozygous	NM_032957.4:c.3725-143G>C		VUS	Dyskeratosis congenita, autosomal recessive 5	615190	AR	Inherited from mother
328	F	HP:0002305:athetosis, HP:0001332:dystonia, HP:0004305:involuntary movements, HP:0002072:chorea, HP:0100660:dyskinesia	KCNA1	12-5021457-C-T	Heterozygous	NM_000217.2:c.913C>T	p.Leu305Phe	Likely pathogenic	Episodic ataxia/myokymia syndrome	160120	AD	Inherited from mother, incomplete penetrance
334	M	HP:0001328:learning disability, HP:0010862:fine motor delay, HP:0001999:facial dysmorphism, HP:0001263:delayed development, HP:0002194:gross motor delay, HP:0000159:small lip, HP:0000527:long eyelashes, HP:0001249:intellectual disability, HP:0000430:ala nasi, underdeveloped, HP:0000750:speech delay, HP:0010747:medial eyebrow flare	DNC1H1	14-102508461-G-T	Heterozygous	NM_001376.4:c.12214G>T	p.Gly4072Cys	Likely pathogenic	Mental retardation, autosomal dominant 13	614563	AD	Assumed de novo
335	M	HP:0001324:muscle weakness, HP:0001249:intellectual disability	SACS	13-23929155-A-T	Heterozygous	NM_014363.5:c.1596T>A	p.Tyr532Ter	Likely pathogenic	Spastic ataxia, Charlevoix-Saguenay type	270550	AR	Unknown
			SACS	13-23914854-AAG-A	Heterozygous	NM_014363.5:c.3159_3160del	p.Phe1054Ter	Likely pathogenic	Spastic ataxia, Charlevoix-Saguenay type	270550	AR	Unknown
336	F	HP:0002066:ataxic gait, HP:0001257:spasticity, HP:0000252:microcephaly, HP:0001249:mental retardation, HP:0001510:growth retardation, HP:0000750:speech delay, HP:0004322:short stature, HP:0001251:ataxia, HP:0002194:gross motor delay, HP:0001249:intellectual disability	SOX2	3-181430206-GGCGGCGGCGGCAACTCCACC-G	Heterozygous	NM_003106.3:c.70_89del	p.Asn24ArgfsTer65	Pathogenic	Optic nerve hypoplasia and abnormalities of the central nervous system	206900	AD	Unknown
338	M	HP:0000400:large ears, HP:0006970:periventricular leukomalacia, HP:0001999:facial dysmorphism, HP:0001263:delayed development, HP:0001249:mental retardation, HP:0012471:prominent lips, HP:0001328:learning disability, HP:0000729:autistic features, HP:0000276:long face	EZH2	7-148526918-T-C	Heterozygous	NM_004456.4:c.386A>G	p.His129Arg	Likely pathogenic	Weaver syndrome	277590	AD	Assumed de novo
343	F	HP:0002194:gross motor delay, HP:0010862:fine motor delay, HP:0045075:sparse eye brow, HP:0001999:facial dysmorphism, HP:0001263:delayed development, HP:0001328:learning disability, HP:0000159:small lip, HP:0005280:flat nasal root, HP:0000411:prominent ears, HP:0000341:short bitemporal area, HP:0001249:intellectual disability, HP:0000750:speech delay, HP:0001290:hypotonia	SMC1A	X-53423489-G-A	Heterozygous	NM_001281463.1:c.2545C>T	p.Gln849Ter	Pathogenic	Cornelia de Lange syndrome 2	300590	XD	Assumed de novo
344	M	HP:0001250:seizures, HP:0001328:learning disability, HP:0001999:facial dysmorphism, HP:0001263:delayed development, HP:0001249:mental retardation, HP:0000750:speech delay	DCX	X-110653323-G-T	Heterozygous	NM_178151.2:c.304C>A	p.Arg102Ser	Pathogenic	Lissencephaly, X-linked	300067	XD/XR	Assumed de novo
345	M	HP:0012444:brain anomaly, HP:0000411:prominent ears, HP:0001999:facial dysmorphism, HP:0001328:learning disability, HP:0000316:hypertelorism, HP:0000729:autistic features, HP:0006970:periventricular leukomalacia, HP:0000215:prominent upper vermilion, HP:0001249:intellectual disability, HP:0005280:flat nasal root	DLG4	17-7097321-T-C	Heterozygous	NM_001365.4:c.1608-2A>G		Likely pathogenic	Intellectual developmental disorder 62	618793	AD	Unknown
346	F	HP:0001561:polyhydramnios, HP:0002251:hirschsprung disease, HP:0000126:hydronephrosis, HP:0001622:prematurity, HP:0003270:abdomen distension, -:chronic intestinal pseudo-obstruction, HP:0000009:detrusor underactive bladder	ACTG2	2-74141962-C-T	Heterozygous	NM_001615.3:c.769C>T	p.Arg257Cys	Pathogenic	Visceral myopathy	155310	AD	Assumed de novo
347	M	HP:0001999:facial dysmorphism, HP:0011800:flat midface, HP:0007655:eversion of lateral third of lower eyelids, HP:0000356:external ear malformations, HP:0000316:hypertelorism, HP:0001212:patent fetal finger pads, HP:0002023:imperforate anus, HP:0000750:speech delay, HP:0000365:hearing loss, HP:0001249:intellectual disability, HP:0002194:gross motor delay, HP:0010862:fine motor delay	KMT2D	12-49420076-G-A	Heterozygous	NM_003482.3:c.15673C>T	p.Arg5225Cys	Pathogenic	Kabuki syndrome 1	147920	AD	Assumed de novo
350	M	HP:0002123:myoclonic epilepsy, HP:0001250:seizures, HP:0001249:intellectual disability, HP:0001249:mental retardation	DHDDS	1-26784371-G-A	Heterozygous	NM_001319959.1:c.353G>A	p.Arg118Gln	Pathogenic	Developmental delay and seizures with or without movement abnormalities	617836	AD	Assumed de novo
351	M	HP:0001539:omphalocele, HP:0000343:long philtrum, HP:0002194:gross motor delay, HP:0010862:fine motor delay, HP:0002907:microscopic hematuria, HP:0001999:facial dysmorphism, HP:0002650:scoliosis, HP:0000219:thin upper lip, HP:0001249:intellectual disability, HP:0000112:kidney disease, HP:0000750:speech delay, HP:0000954:simian line, HP:0012408:medullary nephrocalcinosis, HP:0000527:Long eyelashes…	COL4A5	X-107821531-G-T	Hemizygous	NM_033380.2:c.698G>T	p.Gly233Val	Likely pathogenic	Alport syndrome 1, X-linked	301050	XD	Inherited from mother
354	F	HP:0000776:congenital diaphragmatic hernia, HP:0030149:cardiogenic shock, HP:0001250:seizure, HP:0004359:abnormality of fatty acid metabolism, HP:0000664:Synophrys, HP:0002553:Arched eyebrows, HP:0001629:Ventricular septal defect, HP:0001999:Dysmorphic facial features	ACTB	7-5569031-C-T	Heterozygous	NM_001101.3:c.124G>A	p.Gly42Ser	Likely pathogenic	Baraitser-Winter syndrome 1	243310	AD	Assumed de novo
360	M	HP:0002299:brittle hair, HP:0000574:thick eyebrow, HP:0004482:relative macrocephaly, HP:0000465:webbed neck, HP:0000369:low set ears, HP:0001642:Pulmonic stenosis, HP:0030748:Germinal matrix hemorrhage	SHOC2	10-112724120-A-G	Heterozygous	NM_001269039.2:c.4A>G	p.Ser2Gly	Pathogenic	Noonan-like syndrome with loose anagen hair	607721	AD	Assumed de novo
363	F	HP:0001328:learning disability, HP:0001257:spasticity, HP:0001511:iugr, HP:0001249:mental retardation, HP:0006789:mitochondrial encephalopathy, HP:0000750:speech delay, HP:0002415:leukodystrophy, HP:0002376:developmental regression, HP:0002194:gross motor delay, HP:0010862:fine motor delay, HP:0001290:hypotonia	TH	11-2186496-A-G	Heterozygous	NM_199292.2:c.1393T>C	p.Ser465Pro	Pathogenic	Segawa syndrome, recessive	605407	AR	Inherited from father
			TH	11-2189135-C-T	Heterozygous	NM_199292.2:c.698G>A	p.Arg233His	Likely pathogenic	Segawa syndrome, recessive	605407	AR	Inherited from mother
364	M	HP:0005989:abundant nape, HP:0000470:short neck, HP:0000316:hypertelorism, HP:0000414:bolbous nose, HP:0004482:relative macrocephaly, HP:0011968:feeding intolerance, HP:0000311:round face, HP:0000369:low set ear, HP:0001263:global developmental delay	ACTB	7-5568127-C-T	Heterozygous	NM_001101.3:c.587G>A	p.Arg196His	Pathogenic	Baraitser-Winter syndrome 1	243310	AD	Assumed de novo
366	M	HP:0001548:overgrowth, HP:0001999:facial dysmorphism, HP:0001328:specific learning disability, HP:0005280:flat nasal root, HP:0010862:fine motor delay, HP:0001249:mental retardation, HP:0000750:delayed speech, HP:0011220:prominent forehead, HP:0001520:macrosomia, HP:0006970:periventricular leukomalacia, HP:0002194:gross motor delay, HP:0000256:macrocephaly, HP:0001290:hypotonia, HP:0000219:thin u…	PTEN	10-89717756-CAG-C	Heterozygous	NM_001304718.1:c.193_194del	p.Asn65GlnfsTer35	Pathogenic	Macrocephaly/autism syndrome	605309	AD	Assumed de novo
367	F	HP:0001250:seizures, HP:0001548:overgrowth, HP:0045045:increase c5 carnitine, HP:0001328:learning disability, HP:0045025:narrow palpebral fissure, HP:0001999:facial dysmorphism, HP:0001263:delayed development, HP:0001249:intellectual disability, HP:0000316:hypertelorism, HP:0005274:prominent nasal iop, HP:0000098:tall stature, HP:0000750:speech delay, HP:0001992:organic aciduria, HP:0001290:hypot…	SETD2	3-47098555-TACTGGGA-T	Heterozygous	NM_014159.6:c.6712_6718del	p.Ser2238MetfsTer8	Pathogenic	Luscan-Lumish syndrome	616831	AD	Assumed de novo
369	M	HP:0002194:gross motor delay, HP:0000957:cafe au lait spots, HP:0010862:fine motor delay, HP:0001249:intellectual disability, HP:0001328:learning disability, HP:0000750:speech delay, HP:0001009:telangiectasia, HP:0001251:ataxia, HP:0003198:myopathy	ATM	11-108216511-CATGG-C	Heterozygous	NM_000051.3:c.8464_8467del	p.Asp2822PhefsTer34	Pathogenic	Ataxia-telangiectasia	208900	AR	Inherited from mother
			ATM	11-108142079-CTG-C	Heterozygous	NM_000051.3:c.3024_3025del	p.Asn1010HisfsTer37	Pathogenic	Ataxia-telangiectasia	208900	AR	Inherited from father
370	M	HP:0001249:mental retardation, HP:0010862:fine motor delay, HP:0001999:facial dysmorphism, HP:0001263:delayed development, HP:0002194:gross motor delay, HP:0001622:prematurity, HP:0009905:thin ear helix, HP:0001510:growth retardation, HP:0008050:lateral version of lower palpebral fissure, HP:0045075:sparse eyebrow, HP:0000252:microcephaly, HP:0001636:tetralogy of fallot, HP:0000750:speech delay, …	CTNNB1	3-41275648-C-T	Heterozygous	NM_001904.3:c.1543C>T	p.Arg515Ter	Pathogenic	Neurodevelopmental disorder with spastic diplegia and visual defects	615075	AD	Assumed de novo
372	F	HP:0000400:large ear, HP:0002194:gross motor delay, HP:0010862:fine motor delay, HP:0001999:facial dysmorphism, HP:0001263:delayed development, HP:0001328:learning disability, HP:0001388:joint lavity, HP:0000286:epicanthal folds, HP:0001249:intellectual disability, HP:0000750:speech delay, HP:0001290:hypotonia	CHD3	17-7807293-T-C	Heterozygous	NM_001005271.2:c.4055T>C	p.Val1352Ala	Likely pathogenic	Snijders Blok-Campeau syndrome	618205	AD	Assumed de novo
373	M	HP:0001508:failure to thrive, HP:0001249:mental retardation, HP:0000750:speech delay, HP:0004322:short stature, HP:0001249:mental retardation, HP:0010862:fine motor delay, HP:0000492:lateral eversion of eyelid, HP:0001511:iugr, HP:0008438:vertebral anomaly, HP:0001211:helix finger tip clubbing, HP:0001999:facial dysmorphism, HP:0001511:iugr, HP:0001510:growth retardation, HP:0008438:vertebral ano…	KMT2D	12-49434145-G-GA	Heterozygous	NM_003482.3:c.7407_7408insT	p.Pro2470SerfsTer7	Pathogenic	Kabuki syndrome 1	147920	AD	Assumed de novo
377	F	HP:0000316:hypertelorism, HP:0045075:spare eyebrow, HP:0001249:mental retardation, HP:0007513:fair skin, HP:0000750:speech delay, HP:0001999:facial dysmorphism, HP:0001249:mental retardation, HP:0200006:down slanty palpebral fissure, HP:0000307:pointed chin, HP:0045075:spare eyebrow, HP:0000337:broad forehead, HP:0001999:facial dysmorphism, HP:0001763:flat foot, HP:0000508:ptosis, HP:0000486:stra…	GATAD2B	1-153789969-AAC-A	Heterozygous	NM_020699.3:c.777_778del	p.Met259IlefsTer22	Pathogenic	Mental retardation, autosomal dominant 18	615074	AD	Assumed de novo
378	M	HP:0000750:speech delay, HP:0005280:flat nasal root, HP:0000252:microcephaly, HP:0001249:intellectual disability, HP:0000414:bulbous nose, HP:0000733:stereotypic behaviors, HP:0001510:growth retardation, HP:0001263:delayed development, HP:0004322:short stature, HP:0001999:dysmorphism, HP:0001249:mental retardation, HP:0002194:gross motor delay, HP:0010862:fine motor delay, HP:0001250:seizures, HP…	ASXL3	18-31318637-C-A	Heterozygous	NM_030632.2:c.1269C>A	p.Cys423Ter	Pathogenic	Bainbridge-Ropers syndrome	615485	AD	Assumed de novo
379	M	HP:0001999:facial dysmorphism, HP:0005280:flat nasal root, HP:0000411:prominent ears, HP:0000316:hypertelorism, HP:0001263:delayed development, HP:0000343:long philtrum, HP:0000729:autism spectrum disorder, HP:0000717:autism	HK1	10-71129301-G-A	Heterozygous	NM_001322365.1:c.901G>A	p.Asp301Asn	Likely pathogenic	Neurodevelopmental disorder with visual defects and brain anomalies	618547	AD	Unknown
381	F	HP:0001999:facial dysmorphism, HP:0002007:frontal bossing, HP:0001249:mental retardation, HP:0000316:hypertelorism, HP:0011832:narrow nasal tip, HP:0000750:speech delay, HP:0000729:autistic features, HP:0002376:developmental regression, HP:0002194:gross motor delay, HP:0010862:fine motor delay, HP:0001249:intellectual disability, HP:0001290:hypotonia, HP:0001992:organic aciduria	MECP2	X-153296777-G-A	Heterozygous	NM_004992.3:c.502C>T	p.Arg168Ter	Pathogenic	Rett syndrome, preserved speech variant	312750	XD	Assumed de novo
383	F	HP:0000750:speech delay, HP:0010862:fine motor delay, HP:0002282:heterotopia, HP:0002194:gross motor delay, HP:0001249:mental retardation, HP:0001328:learning disability, HP:0000750:speech delay, HP:0000256:macrocephaly, HP:0001328:learning disability, HP:0001249:mental retardation, HP:0010862:fine motor delay, HP:0002194:gross motor delay, HP:0000256:macrocephaly, HP:0002282:heterotopia	NF1	17-29527567-ACT-A	Heterozygous	NM_001042492.2:c.1019_1020del	p.Ser340CysfsTer12	Pathogenic	Neurofibromatosis-Noonan syndrome	601321	AD	Unknown
			EBF3	10-131755524-GTCAA-G	Heterozygous	NM_001005463.2:c.548_551del	p.Ile183ThrfsTer5	Likely pathogenic	Hypotonia, ataxia, and delayed development syndrome	617330	AD	Unknown
386	M	HP:0000729:Autistic features, HP:0001999:Facial dysmorphism, HP:0010862:Fine motor delay, HP:0002194:Gross motor delay, HP:0001249:Mental retardation, HP:0001328:Learning disability, HP:0000252:Microcephaly, HP:0000750:Speech delay, HP:0001263:developmental delay, HP:0005280:flat nasal root, HP:0000215:prominent upper lip, HP:0000322:short philtrum, HP:0000574:eyebrow flaring, HP:0000316:hytertel…	EEF1A2	20-62127325-C-T	Heterozygous	NM_001958.3:c.208G>A	p.Gly70Ser	Pathogenic	Mental retardation, autosomal dominant 38	616393	AD	Assumed de novo
387	F	HP:0000729:Autistic features, HP:0005978:Diabetes mellitus:Type2, HP:0001999:Facial dysmorphism, HP:0010862:Fine motor delay, HP:0002194:Gross motor delay, HP:0001510:Growth retardation, HP:0000365:Hearing loss, HP:0001511:IUGR, HP:0001249:Mental retardation, HP:0004904:MODY, HP:0000252:microcephaly, HP:0000114:Renal tubulopathy, HP:0000510:Retinitis pigmentosa, HP:0004322:Short stature, HP:00007…	KIF11	10-94368811-A-T	Heterozygous	NM_004523.3:c.422A>T	p.His141Leu	Likely pathogenic	Microcephaly with or without chorioretinopathy, lymphedema, or mental retardation	152950	AD	Assumed de novo
392	M	HP:0001999:Facial dysmorphism, HP:0001508:Failure to thrive, HP:0010862:Fine motor delay, HP:0002194:Gross motor delay, HP:0001510:Growth retardation, HP:0001290:Hypotonia, HP:0001249:Mental retardation, HP:0000252:Microcephaly, HP:0000750:Speech delay, HP:0000337:broad forehead, HP:0001263:delayed development, HP:0000494:downslanting palpebral fissure, HP:0000316:hypertelorism, HP:0000307:pointe…	ZEB2	2-145157544-TA-T	Heterozygous	NM_014795.3:c.1209del	p.Met404TrpfsTer13	Pathogenic	Mowat-Wilson syndrome	235730	AD	Assumed de novo
395	F	HP:0001999:Facial dysmorphism, HP:0010862:Fine motor delay, HP:0002194:Gross motor delay, HP:0001249:Intellectual disability, HP:0000750:Speech delay, HP:0001263:delayed development, HP:0001388:joint laxity, HP:0000574:thick eyebrow, HP:0012471:thick lip, HP:0001007:Hirsutism, HP:0000520:Prominent eyes, HP:0004523:Long eyebrows	ARID1B	6-157100374-C-G	Heterozygous	NM_001346813.1:c.1311C>G	p.Tyr437Ter	Pathogenic	Coffin-Siris syndrome 1	135900	AD	Assumed de novo
396	M	HP:0001999:Facial dysmorphism, HP:0001508:Failure to thrive, HP:0010862:Fine motor delay, HP:0002194:Gross motor delay, HP:0001510:Growth retardation, HP:0000126:Hydronephrosis, HP:0001249:Intellectual disability, HP:0000256:Macrocephaly, HP:0000508:Ptosis, HP:0000750:Speech delay, HP:0000028:Undescended testis, HP:0001263:delayed development, HP:0005280:flat nasal root, HP:0000316:hypertelorism,…	EBF3	10-131676079-T-C	Heterozygous	NM_001005463.2:c.589A>G	p.Asn197Asp	Likely pathogenic	Hypotonia, ataxia, and delayed development syndrome	617330	AD	Assumed de novo
399	F	HP:0000729:Autistic features, HP:0001263:Delayed development, HP:0001508:Failure to thrive, HP:0010862:Fine motor delay, HP:0002194:Gross motor delay, HP:0001249:Intellectual disability, HP:0001250:Seizures, HP:0000750:Speech delay, HP:0000414:bulbous nose, HP:0001999:dysmorphism, HP:0002282:heterotopia, HP:0000601:hypotelorism, HP:0000411:Protruding ear, HP:0000160:Small mouth	MAP1B	5-71495896-TC-T	Heterozygous	NM_005909.4:c.6715del	p.Leu2239Ter	Likely pathogenic	Periventricular nodular heterotopia 9	618918	AD	Unknown
401	F	HP:0001999:Facial dysmorphism, HP:0010862:Fine motor delay, HP:0002194:Gross motor delay, HP:0001290:Hypotonia, HP:0001249:Intellectual disability, HP:0000750:Speech delay, HP:0030084:clinodactyly, HP:0001263:delayed development, HP:0000286:epicanthal folds, HP:0000601:hypotelorism, HP:0001250:seizure, HP:0000601:Hypotelorism, HP:0000520:Prominent eyes, HP:0000430:Underdeveloped nasal alae, HP:00…	PACS1	11-65978677-C-T	Heterozygous	NM_018026.3:c.607C>T	p.Arg203Trp	Pathogenic	Schuurs-Hoeijmakers syndrome	615009	AD	Assumed de novo
402	M	HP:0001250:Seizures, HP:0001987:hyperammonemia, HP:0012025:Abnormal circulating ornithine concentration, HP:0031970:Abnormal blood urea nitrogen concentration	ASS1	9-133342110-A-G	Heterozygous	NM_000050.4:c.421-2A>G		Pathogenic	Citrullinemia	215700	AR	Unknown
			ASS1	9-133355103-G-C	Heterozygous	NM_000050.4:c.689G>C	p.Gly230Ala	Likely pathogenic	Citrullinemia	215700	AR	Unknown
403	M	HP:0001251:Ataxia, HP:0010862:Fine motor delay, HP:0002194:Gross motor delay, HP:0001249:Intellectual disability, HP:0000750:Speech delay, HP:0001321:cerebellar hypoplasia, HP:0000657:Oculomotor apraxia	CC2D2A	4-15597726-C-T	Heterozygous	NM_001080522.2:c.4333C>T	p.Arg1445Ter	Pathogenic	Joubert syndrome 9	612285	AR	Inherited from mother
			CC2D2A	4-15597782-A-C	Heterozygous	NM_001080522.2:c.4389A>C	p.Lys1463Asn	VUS	Joubert syndrome 9	612285	AR	Inherited from father
404	F	HP:0001250:Seizures, HP:0001048:Cavernous hemangioma, HP:0100659:Abnormality of the cerebral vasculature	KRIT1	7-91851335-G-A	Heterozygous	NM_194454.1:c.1444C>T	p.Gln482Ter	Pathogenic	Cerebral cavernous malformations-1	116860	AD	Inherited from affected mother
408	F	HP:0001999:Facial dysmorphism, HP:0002194:Gross motor delay, HP:0012448:delayed myelination, HP:0005280:depressed nasal bridge, HP:0000158:large tongue, HP:0002415:leukodystrophy, HP:0100539:puffy eyes, HP:0000311:round face, HP:0008936:truncal hypotonia	GLB1	3-33059944-T-A	Homozygous	NM_001317040.1:c.1487A>T	p.Asp496Val	Likely pathogenic	GM1-gangliosidosis, type II	230600	AR	Inherited from both
409	M	HP:0001263:Delayed development, HP:0001999:Facial dysmorphism, HP:0010862:Fine motor delay, HP:0002194:Gross motor delay, HP:0001510:Growth retardation, HP:0001249:Intellectual disability, HP:0010442:Polydactyly, HP:0004322:Short stature, HP:0000750:Speech delay, HP:0000414:bulbous nose, HP:0000316:hypertelorism, HP:0002149:hyperuricemia, HP:0003537:hypouricemia, HP:0002286:light colored hair, HP…	TLK2	17-60678097-C-T	Heterozygous	NM_006852.3:c.1636C>T	p.Arg546Trp	Pathogenic	Mental retardation, autosomal dominant 57	618050	AD	Assumed de novo
410	F	HP:0001999:Facial dysmorphism, HP:0002652:Skeletal dysplasia, HP:0001159:Syndactyly, HP:0002212:curly hair, HP:0000601:hypotelorism, HP:0002023:imperforate anus, HP:0000089:renal hypoplasia, HP:0000311:round face, HP:0009280:short 4th finger, HP:0000470:short neck, HP:0002652:skeletal dysplasia, HP:0001607:subglottic stenosis, HP:0003170:Abnormality of the acetabulum, HP:0001770:Toe syndactyly, H…	GLI3	7-42005346-C-A	Heterozygous	NM_000168.5:c.3325G>T	p.Glu1109Ter	Pathogenic	Pallister-Hall syndrome	146510	AD	Assumed de novo
412	F	HP:0006695:AVSD, HP:0001999:Facial dysmorphism, HP:0001511:IUGR, HP:0010442:Polydactyly, HP:0000337:broad forehead, HP:0004482:relative macrocephaly, HP:0000307:pointed chin, HP:0000369:Low-set ears, HP:0045025:Small palpebral fissures, HP:0001263:global developmental delay	ERMARD	6-170176065-GC-G	Heterozygous	NM_018341.2:c.1426del	p.His476ThrfsTer3	Likely pathogenic	Periventricular nodular heterotopia 6	615544	AD	Unknown
415	F	HP:0000062:Ambiguous genitalia, HP:0001263:Delayed Development, HP:0001999:Dysmorphism, HP:0001999:Facial dysmorphism, HP:0010862:Fine motor delay, HP:0002194:Gross motor delay, HP:0000126:Hydronephrosis, HP:0001290:Hypotonia, HP:0000252:Microcephaly, HP:0000750:Speech delay, HP:0011304:broad thumb, HP:0000414:bulbous nose, HP:0005280:flat nasal root, HP:0000316:hypertelorism, HP:0000411:prominen…	TRAF7	16-2226351-G-A	Heterozygous	NM_032271.2:c.1964G>A	p.Arg655Gln	Pathogenic	Cardiac, facial, and digital anomalies with developmental delay	618164	AD	Assumed de novo
417	F	HP:0000414:bulbous nose, HP:0001999:dysmorphism, HP:0011102:ileal atresia, HP:0000637:long palpebral fissure, HP:0001629:Ventricular septal defect, HP:0002079:Hypoplasia of the corpus callosum, HP:0000842:Hyperinsulinemia	KMT2D	12-49420645-C-T	Heterozygous	NM_003482.3:c.15104G>A	p.Cys5035Tyr	Pathogenic	Kabuki syndrome 1	147920	AD	Assumed de novo
421	F	HP:0001999:Facial dysmorphism, HP:0007206:Hemimegalencephaly, HP:0000256:Macrocephaly, HP:0001355:Megalencephaly, HP:0000316:hypertelorism, HP:0007413:Nevus flammeus of the forehead	PIK3CA	3-178936093-G-T	Heterozygous	NM_006218.3:c.1635G>T	p.Glu545Asp	Likely pathogenic	Megalencephaly-capillary malformation-polymicrogyria syndrome	602501	AD	Assumed de novo
422	M	HP:0001999:Facial dysmorphism, HP:0010862:Fine motor delay, HP:0002194:Gross motor delay, HP:0001290:Hypotonia, HP:0001249:Intellectual disability, HP:0000750:Speech delay, HP:0001263:delayed development, HP:0000316:hypertelorism, HP:0000343:long philtrum, HP:0001328:Specific learning disability, HP:0000494:Down slanting palpebral fissures, HP:0000219:thin upper lip, HP:0011229:Broad eyebrow	DLG4	17-7097309-G-A	Heterozygous	NM_001365.4:c.1618C>T	p.Arg540Ter	Pathogenic	Intellectual developmental disorder 62	618793	AD	Assumed de novo
428	F	HP:0001251:Ataxia, HP:0003498:Disproportionate short stature, HP:0001510:Growth retardation, HP:0002967:cubitus valgus, HP:0002415:leukodystrophy	ERCC6	10-50708585-T-A	Heterozygous	NM_000124.3:c.1684A>T	p.Arg562Trp	Likely pathogenic	Cerebrooculofacioskeletal syndrome 1	214150	AR	Inherited from mother
			ERCC6	10-50691550-G-A	Heterozygous	NM_000124.3:c.1834C>T	p.Arg612Ter	Pathogenic	Cerebrooculofacioskeletal syndrome 1	214150	AR	Inherited from father
431	F	HP:0003498:Disproportionate short stature, HP:0000356:External ear malformations, HP:0001999:Facial dysmorphism, HP:0001510:Growth retardation, HP:0000252:Microcephaly, HP:0000347:Micrognathia, HP:0000470:Short neck, HP:0001287:meningitis, HP:0006579:neonatal jaundice	KMT2D	12-49431029-CT-C	Heterozygous	NM_003482.3:c.10109del	p.Gln3370ArgfsTer22	Pathogenic	Kabuki syndrome 1	147920	AD	Assumed de novo
433	F	HP:0001999:Facial dysmorphism, HP:0001508:Failure to thrive, HP:0010862:Fine motor delay, HP:0002194:Gross motor delay, HP:0001510:Growth retardation, HP:0001249:Intellectual disability, HP:0000256:Macrocephaly, HP:0001561:Polyhydramnios, HP:0001250:Seizures, HP:0000750:Speech delay, HP:0000341:bitemporal narrowing, HP:0030084:clinodactyly, HP:0000324:facial asymmetry, HP:0004322:short stature, H…	STAG1	3-136192388-C-T	Heterozygous	NM_005862.2:c.1118G>A	p.Arg373Gln	Pathogenic	Mental retardation, autosomal dominant 47	617635	AD	Assumed de novo
434	M	HP:0001263:Delayed development, HP:0010862:Fine motor delay, HP:0002194:Gross motor delay, HP:0001622:Prematurity, HP:0000750:Speech delay, HP:0000114:renal tubulopathy, HP:0000800:cystic renal disease	EMC10	19-50983413-C-T	Heterozygous	NM_206538.3:c.343C>T	p.Arg115Ter	Likely pathogenic	Neurodevelopmental disorder with dysmorphic facies and variable seizures	619264	AR	Unknown
			EMC10	19-50979871-C-T	Heterozygous	NM_206538.3:c.70C>T	p.Arg24Ter	Likely pathogenic	Neurodevelopmental disorder with dysmorphic facies and variable seizures	619264	AR	Unknown
435	M	HP:0000729:Autistic features, HP:0001263:Delayed development, HP:0001999:Facial dysmorphism, HP:0010862:Fine motor delay, HP:0002194:Gross motor delay, HP:0001249:Mental retardation, HP:0006970:Periventricular leukomalacia, HP:0000411:Prominent ear, HP:0000750:Speech delay, HP:0001256:learning difficulties, HP:0002415:leukodystrophy	SATB2	2-200320610-CG-C	Heterozygous	NM_001172517.1:c.150del	p.Val51TrpfsTer8	Pathogenic	Glass syndrome	612313	AD	Assumed de novo
437	F	HP:0000776:Congenital diaphragmatic hernia, HP:0005280:Depressed nasal bridge, HP:0001999:Facial dysmorphism, HP:0002007:Frontal bossing, HP:0002650:Scoliosis, HP:0000750:Speech delay	FBN1	15-48719927-CAT-C	Heterozygous	NM_000138.4:c.7039_7040del	p.Met2347ValfsTer19	Pathogenic	Weill-Marchesani syndrome 2, dominant	608328	AD	Assumed de novo
439	M	HP:0000293:Chubby cheeks, HP:0001263:Developmental delay, HP:0001999:Facial dysmorphism, HP:0001508:Failure to thrive, HP:0002194:Gross motor delay, HP:0001510:Growth retardation, HP:0001290:Hypotonia, HP:0002721:Immunodeficiency, HP:0000400:Large ears, HP:0004482:Relative macrocephaly, HP:0000750:Speech delay, HP:0004467:ear pit, HP:0001945:fever	BRAF	7-140476806-C-G	Heterozygous	NM_004333.4:c.1600G>C	p.Gly534Arg	Pathogenic	Cardiofaciocutaneous syndrome	115150	AD	Assumed de novo
441	F	HP:0001631:Atrial septal defect, HP:0000729:Autism or autistic features, HP:0000341:Bitemporal narrowing, HP:0001263:Delayed development, HP:0001999:Facial dysmorphism, HP:0001508:Failure to thrive, HP:0010862:Fine motor delay, HP:0002194:Gross motor delay, HP:0001510:Growth retardation, HP:0000601:Hypotelorism, HP:0001256:Learning disability, mild, HP:0000527:Long eyelashes, HP:0001249:Mental re…	EP300	22-41562620-G-GTT	Heterozygous	NM_001429.3:c.3826_3827dup	p.Leu1276PhefsTer2	Pathogenic	Rubinstein-Taybi syndrome 2	613684	AD	Assumed de novo
442	F	HP:0000729:Autism or autistic features, HP:0001263:Delayed Development, HP:0001999:Facial dysmorphism, HP:0010862:Fine motor delay, HP:0002069:Generalized tonic-clonic seizures, HP:0002194:Gross motor delay, HP:0001290:Hypotonia, HP:0001249:Intellectual disability, HP:0000252:Microcephaly, HP:0000750:Speech delay, HP:0001256:learning difficulties, HP:0000733:stereotypic behaviors	KCNQ2	20-62073869-A-G	Heterozygous	NM_172107.3:c.706T>C	p.Trp236Arg	Likely pathogenic	Epileptic encephalopathy, early infantile, 7	613720	AD	Assumed de novo
443	F	HP:0001999:Facial dysmorphism, HP:0001007:Hirsutism, HP:0001511:Intrauterine growth retardation, HP:0000252:Microcephaly, HP:0001622:Prematurity, HP:0200055:Small hand, HP:0000574:Thick eyebrow, HP:0000219:Thin upper lip vermilion, HP:0000463:Upturned nose	NIPBL	5-36953804-T-TG	Heterozygous	NM_133433.3:c.10dup	p.Asp4GlyfsTer15	Pathogenic	Cornelia de Lange syndrome 1	122470	AD	Assumed de novo
444	M	HP:0002539:Cortical dysplasia, HP:0001263:Delayed development, HP:0001999:Facial dysmorphism, HP:0010862:Fine motor delay, HP:0005280:Flat nasal root, HP:0002007:Frontal bossing, HP:0002194:Gross motor delay, HP:0000316:Hypertelorism, HP:0001249:Intellectual disability, HP:0000256:Macrocephaly, HP:0001622:Prematurity, HP:0000750:Speech delay, HP:0002126:polymicrogyria	AMER1	X-63411678-G-A	Hemizygous	NM_152424.3:c.1489C>T	p.Arg497Ter	Pathogenic	Osteopathia striata with cranial sclerosis	300373	XD	Inherited from mother
446	F	HP:0002134:Abnormality of the basal ganglia, HP:0001251:Ataxia, HP:0001290:Hypotonia, HP:0003128:Lactic acidosis, HP:0001324:Muscle weakness, HP:0000648:Optic atrophy	SURF1	9-136218955-ACT-A	Heterozygous	NM_003172.3:c.792_793del	p.Arg264SerfsTer27	Pathogenic	Leigh syndrome, due to COX IV deficiency	256000	AR	Inherited from mother
			SURF1	9-136219453-TCTCC-T	Heterozygous	NM_003172.3:c.595_598del	p.Gly199LysfsTer8	Pathogenic	Leigh syndrome, due to COX IV deficiency	256000	AR	Unknown
447	F	HP:0000286:Epicanthal folds, HP:0001999:Facial dysmorphism, HP:0001508:Failure to thrive, HP:0010862:Fine motor delay, HP:0002194:Gross motor delay, HP:0000316:Hypertelorism, HP:0001249:Intellectual disability, HP:0001511:Intrauterine growth retardation, HP:0000256:Macrocephaly, HP:0001622:Prematurity, HP:0003498:Short stature, disproportionate, HP:0001257:Spasticity, HP:0000750:Speech delay, HP:…	PTPN11	12-112888172-A-G	Heterozygous	NM_001330437.1:c.188A>G	p.Tyr63Cys	Pathogenic	Noonan syndrome 1	163950	AD	Assumed de novo
448	M	HP:0001274:Agenesis of corpus callosum, HP:0012444:Brain atrophy, HP:0010862:Fine motor delay, HP:0002194:Gross motor delay, HP:0000238:Hydrocephalus, HP:0000126:Hydronephrosis, HP:0001249:Intellectual disability, HP:0001511:Intrauterine growth retardation, HP:0000252:Microcephaly, HP:0001992:Organic aciduria, HP:0001250:Seizure, HP:0001257:Spasticity, HP:0032278:2-hydroxyglutarate aciduria, HP:0…	IDH2	15-90631934-C-T	Heterozygous	NM_002168.3:c.419G>A	p.Arg140Gln	Pathogenic	D-2-hydroxyglutaric aciduria 2	613657	AD	Assumed de novo
449	M	HP:0001999:Facial dysmorphism, HP:0010862:Fine motor delay, HP:0002194:Gross motor delay, HP:0001290:Hypotonia, HP:0001249:Intellectual disability, HP:0000252:Microcephaly, HP:0000426:Prominent nasal root, HP:0000750:Speech delay, HP:0000411:prominent ears, HP:0000322:short philtrum, HP:0000164:Abnormality of the dentition	GNAO1	16-56370674-C-T	Heterozygous	NM_020988.2:c.625C>T	p.Arg209Cys	Pathogenic	Epileptic encephalopathy, early infantile, 17	615473	AD	Unknown
450	F	HP:0100840:Absence of eyebrow, HP:0008572:External ear malformation, HP:0001999:Facial dysmorphism, HP:0000126:Hydronephrosis, HP:0000256:Macrocephaly, HP:0001561:Polyhydramnios, HP:0000107:cystic kidney disease, HP:0002033:poor sucking, HP:0002119:ventriculomegaly, HP:0000465:webbed neck	BRAF	7-140477806-T-C	Heterozygous	NM_004333.4:c.1502A>G	p.Glu501Gly	Pathogenic	Cardiofaciocutaneous syndrome	115150	AD	Unknown
452	F	HP:0012622:Chronic kidney disease, HP:0000286:Epicanthal folds, HP:0001999:Facial dysmorphism, HP:0001508:Failure to thrive, HP:0010862:Fine motor delay, HP:0002194:Gross motor delay, HP:0000316:Hypertelorism, HP:0001249:Intellectual disability, HP:0000252:Microcephaly, HP:0001562:Oligohydramnios, HP:0001212:Persistent fetal fingertip pads, HP:0000114:Proximal renal tubulopathy, HP:0000750:Speech…	ACE	17-61560494-A-AC	Heterozygous	NM_000789.3:c.1454dup	p.Ser486PhefsTer29	Pathogenic	Renal tubular dysgenesis	267430	AR	Inherited from both
453	F	HP:0001999:Facial dysmorphism, HP:0000445:broad nose, HP:0030084:clinodactyly, HP:0000286:epicanthal folds, HP:0005280:flat nasal root, HP:0000316:hypertelorism, HP:0000582:upslanting palpebral fissure, HP:0001263:Global developmental delay	TRRAP	7-98524918-G-A	Heterozygous	NM_001244580.1:c.3104G>A	p.Arg1035Gln	Pathogenic	Developmental delay with or without dysmorphic facies and autism	618454	AD	Assumed de novo
454	M	HP:0002539:Cortical dysplasia, HP:0001999:Dysmorphism, HP:0010862:Fine motor delay, HP:0002194:Gross motor delay, HP:0000601:Hypotelorism, HP:0001290:Hypotonia, HP:0001249:Intellectual disability, HP:0002680:J-shaped sella, HP:0001256:Learning disability, mild, HP:0002415:Leukodystrophy, HP:0003189:Long nose, HP:0000256:Macrocephaly, HP:0000411:Prominent ear, HP:0011220:Prominent forehead, HP:000…	GABBR2	9-101133817-C-T	Heterozygous	NM_005458.7:c.1699G>A	p.Ala567Thr	Pathogenic	Neurodevelopmental disorder with poor language and loss of hand skills	617903	AD	Assumed de novo
456	M	HP:0001631:Atrial septal defect, HP:0025107:Cutis marmorata telangiectatica congenita, HP:0000023:Inguinal hernia, HP:0003021:Metaphyseal cupping, HP:0001622:Prematurity, HP:0001537:Umbilical hernia, HP:0001629:Ventricular septal defect, HP:0002652:skeletal dysplasia, HP:0001263:global developmental delay	DLL4	15-41224579-G-A	Heterozygous	NM_019074.3:c.784G>A	p.Gly262Ser	Likely pathogenic	Adams-Oliver syndrome 6	616589	AD	Assumed de novo
461	M	HP:0001263:Delayed development, HP:0001999:Facial dysmorphism, HP:0010862:Fine motor delay, HP:0005280:Flat nasal root, HP:0002007:Frontal bossing, HP:0002194:Gross motor delay, HP:0000316:Hypertelorism, HP:0001290:Hypotonia, HP:0001249:Intellectual disability, HP:0000256:Macrocephaly, HP:0001622:Prematurity, HP:0000750:Speech delay, HP:0002119:Ventriculomegaly, HP:0002079:corpus callosum hypopla…	MTOR	1-11188182-G-A	Heterozygous	NM_004958.3:c.5912C>T	p.Ala1971Val	Likely pathogenic	Smith-Kingsmore syndrome	616638	AD	Assumed de novo
467	F	HP:0002553:Arched eyebrows, HP:0000729:Autism or autistic features, HP:0001999:Facial dysmorphism, HP:0001508:Failure to thrive, HP:0010862:Fine motor delay, HP:0002194:Gross motor delay, HP:0001510:Growth retardation, HP:0001290:Hypotonia, HP:0001249:Intellectual disability, HP:0002286:Light colored hair, HP:0000252:Microcephaly, HP:0000426:Prominent nasal root, HP:0000750:Speech delay, HP:00012…	ASXL3	18-31319231-C-CT	Heterozygous	NM_030632.2:c.1864dup	p.Cys622LeufsTer25	Pathogenic	Bainbridge-Ropers syndrome	615485	AD	Assumed de novo
469	F	HP:0000729:Autism or autistic features, HP:0000431:Broad nasal root, HP:0001999:Facial dysmorphism, HP:0010862:Fine motor delay, HP:0002194:Gross motor delay, HP:0000316:Hypertelorism, HP:0000369:Low set ears, HP:0000256:Macrocephaly, HP:0001249:Mental retardation, HP:0005278:Small nasal tip, HP:0045075:Sparse eyebrow, HP:0000750:Speech delay, HP:0000733:Stereotyped behavior, HP:0000717:autism	FOXP1	3-71026795-T-G	Heterozygous	NM_001244808.1:c.1424A>C	p.Gln475Pro	Likely pathogenic	Mental retardation with language impairment and with or without autistic features	613670	AD	Assumed de novo
470	F	HP:0000202:Cleft lip/palate, HP:0001159:Syndactyly, HP:0000175:cleft palate, HP:0002023:imperforate anus, HP:0010442:polydactyly, HP:0001770:toe syndactyly, HP:0001263:global developmental delay	GLI3	7-42006072-TC-T	Heterozygous	NM_000168.5:c.2598del	p.Ile867SerfsTer23	Pathogenic	Pallister-Hall syndrome	146510	AD	Assumed de novo
476	F	HP:0010862:Fine motor delay, HP:0002194:Gross motor delay, HP:0000256:Macrocephaly, HP:0001249:Mental retardation, HP:0001548:Overgrowth, HP:0000750:Speech delay, HP:0001256:learning difficulties	PIK3CA	3-178952084-C-T	Heterozygous	NM_006218.3:c.3139C>T	p.His1047Tyr	Pathogenic	Megalencephaly-capillary malformation-polymicrogyria syndrome, somatic	602501	AD	Unknown
477	M	HP:0000337:Broad forehead, HP:0030084:Clinodactlyly, HP:0001999:Facial dysmorphism, HP:0010862:Fine motor delay, HP:0005280:Flat nasal root, HP:0002194:Gross motor delay, HP:0000316:Hypertelorism, HP:0001290:Hypotonia, HP:0001249:Intellectual disability, HP:0000411:Prominent ear, HP:0000750:Speech delay, HP:0001263:delayed development, HP:0001256:learning difficulties	EMC1	1-19578002-A-C	Heterozygous	NM_015047.2:c.2T>G	p.Met1?	Likely pathogenic	Cerebellar atrophy, visual impairment, and psychomotor retardation	616875	AR	Inherited from father
			EMC1	1-19559230-C-A	Heterozygous	NM_015047.2:c.1670G>T	p.Trp557Leu	VUS	Cerebellar atrophy, visual impairment, and psychomotor retardation	616875	AR	Inherited from mother
482	M	HP:0002028:Chronic diarrhea, HP:0001561:Polyhydramnios, HP:0001622:Prematurity, HP:0000023:inguinal hernia, HP:0000054:micropenis, HP:0001263:global developmental delay	SLC26A3	7-107408354-C-A	Heterozygous	NM_000111.2:c.2063-1G>T		Pathogenic	Diarrhea 1, secretory chloride, congenital	214700	AR	Inherited from mother
			SLC26A3	7-107423246-T-C	Heterozygous	NM_000111.2:c.1307A>G	p.Gln436Arg	Likely pathogenic	Diarrhea 1, secretory chloride, congenital	214700	AR	Inherited from father
488	M	HP:0001251:Ataxia, HP:0002376:Developmental regression, HP:0001332:Dystonia, HP:0010862:Fine motor delay, HP:0002194:Gross motor delay, HP:0001290:Hypotonia, HP:0001249:Intellectual disability, HP:0002415:Leukodystrophy, HP:0001250:Seizures, HP:0000750:Speech delay, HP:0001256:learning difficulties	CLN6	15-68504192-G-A	Heterozygous	NM_017882.2:c.307C>T	p.Arg103Trp	Likely pathogenic	Ceroid lipofuscinosis, neuronal, 6	601780	AR	Inherited from father
			CLN6	15-68510888-G-A	Heterozygous	NM_017882.2:c.184C>T	p.Arg62Cys	Likely pathogenic	Ceroid lipofuscinosis, neuronal, 6	601780	AR	Inherited from mother
490	F	HP:0001631:ASD, HP:0000337:Broad forehead, HP:0001999:Facial dysmorphism, HP:0001829:Foot polydactyly, HP:0000316:Hypertelorism, HP:0000998:Hypertrichosis, HP:0000369:Low set ears, HP:0002126:Polymicrogyria, HP:0004482:Relative macrocephaly, HP:0000331:Small chin, HP:0012471:Thick lip, HP:0002282:heterotopia, HP:0001249:intellectual disability	PIK3CA	3-178936074-C-G	Heterozygous	NM_006218.3:c.1616C>G	p.Pro539Arg	Likely pathogenic	Megalencephaly-capillary malformation-polymicrogyria syndrome, somatic	602501	AD	Assumed de novo
492	M	HP:0000431:Broad nasal bridge, HP:0001638:Cardiomyopathy, HP:0001263:Developmental delay, HP:0000494:Down slanting palpebral fissures, HP:0000324:Facial asymmetry, HP:0001999:Facial dysmorphism, HP:0002007:Frontal bossing, HP:0002194:Gross motor delay, HP:0001639:Hypertrophic cardiomyopathy, HP:0000400:Large ears, HP:0001520:Large for gestational age, HP:0000252:Microcephaly, HP:0000347:Micrognat…	PLCB4	20-9389753-G-A	Heterozygous	NM_001172646.1:c.1924G>A	p.Asp642Asn	Likely pathogenic	Auriculocondylar syndrome 2	614669	AD/AR	Assumed de novo
500	F	HP:0002553:Arched eyebrows, HP:0001631:Atrial septal defect, HP:0004209:Clinodactyly of 5th fingers, HP:0001263:Delayed development, HP:0000286:Epicanthal folds, HP:0001999:Facial dysmorphism, HP:0010862:Fine motor delay, -:Generalized tonic-clonic seizures, HP:0002194:Gross motor delay, HP:0000238:Hydrocephalus, HP:0001290:Hypotonia, HP:0001249:Intellectual disability, HP:0000750:Speech delay, H…	PIGT	20-44045219-G-T	Heterozygous	NM_015937.5:c.250G>T	p.Glu84Ter	Pathogenic	Multiple congenital anomalies-hypotonia-seizures syndrome 3	615398	AR	Inherited from mother
			PIGT	20-44052963-C-T	Heterozygous	NM_015937.5:c.1342C>T	p.Arg448Trp	Pathogenic	Multiple congenital anomalies-hypotonia-seizures syndrome 3	615398	AR	Inherited from father
501	M	HP:0001274:Agenesis of the corpus callosum, HP:0012444:Brain atrophy, HP:0000490:Deep set eye, HP:0001332:Dystonia, HP:0002910:Elevated transaminases, HP:0001999:Facial dysmorphism, HP:0010862:Fine motor delay, HP:0002194:Gross motor delay, HP:0000365:Hearing loss, HP:0001290:Hypotonia, HP:0001249:Mental retardation, HP:0001324:Muscle weakness, HP:0000750:Speech delay, HP:0000664:Synophris	OTOG	11-17627658-C-T	Heterozygous	NM_001277269.1:c.4168C>T	p.Arg1390Trp	VUS	Deafness, autosomal recessive 18B	614945	AR	Inherited from mother
			OTOG	11-17574667-C-G	Heterozygous	NM_001277269.1:c.330C>G	p.Tyr110Ter	Pathogenic	Deafness, autosomal recessive 18B	614945	AR	Inherited from father
502	F	HP:0002804:Arthrogryposis, HP:0001762:Club foot, HP:0006217:Limited mobility of proximal interphalangeal joint, HP:0001263:global developmental delay	TPM2	9-35685526-G-A	Heterozygous	NM_001301227.1:c.397C>T	p.Arg133Trp	Pathogenic	Arthrogryposis, distal, type 2B4	108120	AD	Assumed de novo
504	F	HP:0012444:Brain atrophy, HP:0001999:Facial dysmorphism, HP:0002194:Gross motor delay, HP:0000316:Hypertelorism, HP:0000657:Oculomotor apraxia, HP:0000750:Speech delay, HP:0001251:ataxia, HP:0001321:cerebellar hypoplasia, HP:0001263:developmental delay	ITPR1	3-4856833-A-C	Heterozygous	NM_001168272.1:c.7753A>C	p.Thr2585Pro	Likely pathogenic	Spinocerebellar ataxia 29, congenital nonprogressive	117360	AD/AR	Assumed de novo
510	M	HP:0001274:Agenesis of the corpus callosum, HP:0012444:Brain atrophy, HP:0001272:Cerebellar atrophy, HP:0002460:Distal muscle weakness, HP:0010862:Fine motor delay, HP:0002194:Gross motor developmental delay, HP:0001249:Intellectual disability, HP:0001511:Intrauterine growth retardation, HP:0002415:Leukodystrophy, HP:0002180:Neurodegenerative disease, HP:0002376:Neurodevelopmental regression, HP:…	TUBB4A	19-6495282-C-T	Heterozygous	NM_006087.3:c.1228G>A	p.Glu10Lys	Pathogenic	Leukodystrophy, hypomyelinating, 6	612438	AD	Assumed de novo
511	F	HP:0001999:Facial dysmorphism, HP:0002194:Gross motor delay, HP:0000365:Hearing loss, HP:0001324:Muscle weakness, HP:0030875:Pulmonary hypertension, HP:0003502:Short stature, mild, HP:0010804:Tented mouth, HP:0001627:Congenital heart defect	CSNK2A1	20-485858-G-T	Heterozygous	NM_177559.2:c.117C>A	p.Tyr39Ter	Likely pathogenic	Okur-Chung neurodevelopmental syndrome	617062	AD	Unknown
512	F	HP:0002553:Arched eyebrows, HP:0000341:Bitemporal narrowing, HP:0000414:Bulbous nose, HP:0001999:Facial dysmorphism, HP:0010862:Fine motor delay, HP:0002194:Gross motor delay, HP:0001510:Growth retardation, HP:0001276:Hypertonia, HP:0001249:Intellectual disability, HP:0001256:Learning disability, mild, HP:0000527:Long eyelashes, HP:0001252:Muscular hypotonia, HP:0001250:Seizures, HP:0001257:Spast…	CACNA1E	1-181620564-G-C	Heterozygous	NM_001205293.3:c.1042G>C	p.Gly348Arg	Likely pathogenic	Epileptic encephalopathy, early infantile, 69	618285	AD	Assumed de novo
515	F	HP:0001274:Agenesis of corpus callosum, HP:0002539:Cortical dysplasia, HP:0002119:Ventriculomegaly	TUBB3	16-90001151-G-A	Heterozygous	NM_006086.3:c.292G>A	p.Gly98Ser	Likely pathogenic	Cortical dysplasia, complex, with other brain malformations 1	614039	AD	Assumed de novo
517	M	HP:0007018:ADHD, HP:0001631:ASD, HP:0000280:Coarse face, HP:0001999:Facial dysmorphism, HP:0005280:Flat nasal root, HP:0000527:Long eyelashes	ZNF292	6-87969361-T-TG	Heterozygous	NM_015021.3:c.6015dup	p.Lys2006GlufsTer11	Likely pathogenic	Intellectual developmental disorder, autosomal dominant 64	619188	AD	Unknown
518	M	HP:0001250:Epilepsy, HP:0002373:febrile Seizures, HP:0002282:heterotopia	PRRT2	16-29825015-G-GC	Heterozygous	NM_001256442.1:c.649dup	p.Arg217ProfsTer8	Pathogenic	Seizures, benign familial infantile, 2	605751	AD	Inherited from father, incomplete penetrance
519	M	HP:0001250:Epilepsy, HP:0001250:Seizures, HP:0002133:status epilepticus	SCN1A	2-166904177-C-T	Heterozygous	NM_001202435.1:c.1130G>A	p.Arg377Gln	Likely pathogenic	Febrile seizures, familial, 3A	604403	AD	Unknown
524	M	HP:0001251:Ataxia, HP:0000729:Autistic features, HP:0010862:Fine motor delay, HP:0002194:Gross motor delay, HP:0001290:Hypotonia, HP:0001249:Intellectual disability, HP:0001256:Learning disability, mild, HP:0001336:Myoclonus, HP:0001250:Seizures, HP:0000750:Speech delay	STXBP1	9-130374720-G-C	Heterozygous	NM_003165.3:c.37+1G>C		Pathogenic	Epileptic encephalopathy, early infantile, 4	612164	AD	Assumed de novo
525	F	HP:0001263:Developmental Delay, HP:0002910:Elevated transaminases, HP:0002194:Gross motor delay, HP:0002079:thinning of the corpus callosum, HP:0002134:Abnormality of the basal ganglia	WDR45	X-48935736-G-A	Heterozygous	NM_007075.3:c.19C>T	p.Arg7Ter	Pathogenic	Neurodegeneration with brain iron accumulation 5	300894	AD	Unknown
529	F	HP:0002019:Constipation, HP:0001999:Facial dysmorphism, HP:0001508:Failure to thrive, HP:0010862:Fine motor delay, HP:0002194:Gross motor delay, HP:0001510:Growth retardation, HP:0001249:Intellectual disability, HP:0000252:Microcephaly, HP:0000411:Prominent ear, HP:0000215:Prominent upper lip vermilion, HP:0001250:Seizures, HP:0000322:Short philtrum, HP:0003502:Short stature, mild, HP:0000750:Spe…	NARS1	18-55268931-G-A	Heterozygous	NM_004539.3:c.1600C>T	p.Arg534Ter	Pathogenic	NEURODEVELOPMENTAL DISORDER WITH MICROCEPHALY, IMPAIRED LANGUAGE, EPILEPSY, AND GAIT ABNORMALITIES; NEDMILEG	619092	AD	Assumed de novo
530	M	HP:0002744:Bilateral cleft lip and palate, HP:0001363:Craniosynostosis, HP:0001999:Dysmorphism, HP:0008572:External ear malformation, HP:0001999:Facial dysmorphism, HP:0012368:Flat face, HP:0001622:Prematurity, HP:0000248:brachycephaly, HP:0030048:colpocephaly, HP:0004322:short stature, HP:0000262:turricephaly	ARID1B	6-157528657-C-T	Heterozygous	NM_001346813.1:c.6502C>T	p.Arg2168Ter	Pathogenic	Coffin-Siris Syndrome 1	135900	AD	Unknown
532	Male	HP:0001263:developmental delay, HP:0000252:microcephaly, HP:0001249:intellectual disability, HP:0000750:speech delay, HP:0001250:seizures	ZMYM2	13-20656174-C-T	Heterozygous	NM_001190964.4:c.3472C>T	p.Arg1158Ter	Likely pathogenic	Neurodevelopmental-craniofacial syndrome with variable renal and cardiac abnormalities	619522	AD	Unknown
533	F	HP:0001249:intellectual disability, HP:0000750:speech delay, HP:0002376:developmental regression, HP:0001250:seizures, HP:0002194:gross motor delay, HP:0010862:fine motor delay	MECP2	X-153296856-G-C	Heterozygous	NM_001110792.1:c.459C>G	p.Tyr153Ter	Pathogenic	Rett syndrome, preserved speech variant	312750	XD	Unknown
535	M	HP:0001999:facial dysmorphism, HP:0001249:mental retardation, HP:0012444:brain atrophy, HP:0000750:speech delay, HP:0001250:seizures, HP:0002194:gross motor delay, HP:0001249:intellectual disability	SLC9A6	X-135106605-G-GCA	Hemizygous	NM_001042537.1:c.1579_1580insCA	p.Gly527AlafsTer53	Likely pathogenic	Mental Retardation, X-Linked Syndromic, Christian Type	300243	XD	Inherited from mother
536	F	HP:0000750:speech delay, HP:0001249:intellectual disability, HP:0002194:gross motor delay, HP:0001250:seizures, HP:0001249:mental retardation	PHF21A	11-45971006-T-A	Heterozygous	NM_001101802.1:c.1171A>T	p.Lys391Ter	Pathogenic	Intellectual developmental disorder with behavioral abnormalities and craniofacial dysmorphism with or without seizures	618725	AD	Assumed de novo
537	F	HP:0001250:seizures, HP:0001249:mental retardation, HP:0000750:speech delay	SMC1A	X-53448866-T-TG	Heterozygous	NM_001281463.1:c.21dup	p.Thr8HisfsTer9	Pathogenic	Cornelia de Lange syndrome 2	300590	XD	Inherited from mother
538	F	HP:0001249:mental retardation, gross motor delay :fine motor delay , gross motor delay:fine motor delay, HP:0002194:gross motor delay, HP:0010862:fine motor delay, HP:0001249:intellectual disability	ATP1A3	19-42474640-T-C	Heterozygous	NM_152296.4:c.2318A>G	p.Asn773Ser	Pathogenic	Alternating Hemiplegia of Childhood 2	614820	AD	Assumed de novo
540	F	HP:0001249:mental retardation, HP:0002194:gross motor delay, HP:0010862:fine motor delay, HP:0001249:intellectual disability, HP:0001250:seizures	CHD8	14-21868213-G-A	Heterozygous	NM_001170629.1:c.4744C>T	p.Arg1582Ter	Pathogenic	Autism, Susceptibility to, 18	615032	AD	Assumed de novo
543	M	HP:0001263:delayed development, HP:0001999:facial dysmorphism, HP:0001539:omphalocele, HP:0001543:gastroschisis, HP:0001249:mental retardation, HP:0000750:speech delay, HP:0000648:optic atrophy, HP:0002194:gross motor delay, HP:0001249:intellectual disability	PTPN11	12-112888165-G-A	Heterozygous	NM_001330437.1:c.181G>A	p.Asp61Asn	Pathogenic	Noonan syndrome 1	163950	AD	Assumed de novo
548	F	HP:0001631:asd, HP:0001629:vsd, HP:0001249:intellectual disability, HP:0010862:fine motor delay, HP:0001510:growth retardation, HP:0001250:seizures, HP:0001511:iugr, HP:0000750:speech delay, HP:0000365:hearing loss, HP:0002194:gross motor delay, HP:0008572:external ear malformation	ALKBH8	11-107381620-GCAAAATGAT-G	Homozygous	NM_001301010.1:c.1430_1438del	p.His477_Ala480delinsPro	Likely pathogenic	Intellectual developmental disorder, autosomal recessive 71	618504	AR	Inherited from both
549	M	HP:0000750:speech delay, HP:0010862:fine motor delay, HP:0001256:learning disability, HP:0001250:seizures, HP:0001263:developmental delay, HP:0001249:mental retardation, HP:0002194:gross motor delay, HP:0001250:epilepsy, HP:0001249:intellectual disability	MEF2C	5-88100410-C-G	Heterozygous	NM_002397.4:c.258+5G>C		Likely pathogenic	Mental retardation, stereotypic movements, epilepsy, and/or cerebral malformations	613443	AD	Assumed de novo
552	M	HP:0010862:fine motor delay, HP:0000252:microcephaly, HP:0001256:learning disability, HP:0001250:seizures, HP:0000750:speech delay, HP:0001249:mental retardation, HP:0002194:gross motor delay, HP:0001250:epilepsy, HP:0001249:intellectual disability	KIF11	10-94405362-TAAATG-T	Heterozygous	NM_004523.3:c.2514_2518del	p.Asn838LysfsTer17	Pathogenic	Microcephaly with or without Chorioretinopathy, Lymphedema, or Mental retardation	152950	AD	Unknown
553	F	HP:0000750:speech delay, HP:0010862:fine motor delay, HP:0001256:learning disability, HP:0001250:seizures, HP:0001263:delayed development, HP:0040282:frequent, HP:0001249:mental retardation, HP:0002194:gross motor delay, HP:0001250:epilepsy, HP:0001249:intellectual disability, HP:0002650:scoliosis	ZEB2	2-145161521-C-A	Heterozygous	NM_014795.3:c.769G>T	p.Glu257Ter	Pathogenic	Mowat Wilson Syndrome	235730	AD	Assumed de novo
555	F	HP:0001263:delayed development, HP:0002194:gross motor delay	NEFL	8-24813737-T-C	Heterozygous	NM_006158.4:c.293A>G	p.Asn98Ser	Pathogenic	Charcot-Marie-Tooth Disease, Demyelinating, Type 1F	607734	AD	Assumed de novo
559	F	HP:0012835:left, HP:0001256:learning disability, HP:0001250:seizures, HP:0025281:sharp, HP:0000750:speech delay, HP:0002079:thin corpus callosum, HP:0001249:mental retardation, HP:0000954:simian line, HP:0002194:gross motor delay, HP:0010862:fine motor delay, HP:0001249:intellectual disability	WDR45	X-48933022-C-T	Heterozygous	NM_007075.3:c.830+1G>A		Pathogenic	Neurodegeneration with Brain Iron Accumulation 5	300894	XD	Assumed de novo
565	F	HP:0001539:omphalocele, HP:0001999:facial dysmorphism, HP:0002194:gross motor delay, HP:0001543:gastroschisis, HP:0001263:developmental delay, HP:0002133:status epilepticus, HP:0100702:arachnoid cyst, HP:0001290:hypotonia, HP:0001250:seizures, HP:0005280:flat nasal bridge, HP:0002650:scoliosis	NSD1	5-176637121-G-GA	Heterozygous	NM_022455.4:c.1727dup	p.Asn576LysfsTer8	Pathogenic	Sotos syndrome 1	117550	AD	Unknown
566	M	HP:0000750:speech delay, HP:0000365:hearing loss, HP:0002194:gross motor delay, HP:0001256:learning disability, HP:0001249:mental retardation, HP:0001328:learning disability, HP:0001263:developmental delay, HP:0001250:seizures, HP:0000618:blindness, HP:0010862:fine motor delay	CDKL5	X-18606118-T-A	Hemizygous	NM_001323289.1:c.599T>A	p.Ile200Asn	Likely pathogenic	Epileptic encephalopathy, early infantile, 2	300672	XD	Assumed de novo
569	M	HP:0001250:epilepsy, HP:0006970:periventricular leukomalacia, HP:0010862:fine motor delay, HP:0002194:gross motor delay, HP:0012444:brain atrophy, HP:0002650:scoliosis, HP:0001249:intellectual disability, HP:0000729:autism spectrum disorder, HP:0000750:speech delay	FOXG1	14-29237105-T-C	Heterozygous	NM_005249.4:c.620T>C	p.Ile207Thr	Likely pathogenic	Rett Syndrome, Congenital Variant	613454	AD	Assumed de novo
570	M	HP:0001250:epilepsy, HP:0001249:mental retardation, HP:0000750:speech delay, HP:0012828:severe, HP:0001250:seizures, HP:0002194:gross motor delay, HP:0010862:fine motor delay, HP:0001249:intellectual disability	TET3	2-74275204-T-TAGCTTTGGGCTTCCCGGCCCCCC	Heterozygous	NM_001287491.1:c.2161_2183dup	p.Ser729AlafsTer45	Pathogenic	Beck-Fahrner syndrome	618798	AD/AR	Assumed de novo
572	M	HP:0002013:recurrent vomiting, HP:0001263:developmental delay, HP:0000750:speech delay, HP:0002194:gross motor delay, HP:0001631:asd, HP:0001249:mental retardation, HP:0000750:speech delay, HP:0001631:asd, HP:0001249:mental retardation, HP:0002013:vomiting, HP:0010862:fine motor delay, HP:0031796:recurrent, HP:0010862:fine motor delay, HP:0001249:intellectual disability, HP:0002194:gross motor de…	EHMT1	9-140657213-C-T	Heterozygous	NM_024757.4:c.1588C>T	p.Arg530Ter	Pathogenic	Kleefstra Syndrome 1	610253	AD	Assumed de novo
573	F	HP:0010862:fine motor delay, HP:0001250:seizures, HP:0003560:muscular dystrophy, HP:0000750:speech delay, HP:0012825:mild, HP:0001249:mental retardation, HP:0001339:lissencephaly, HP:0002194:gross motor delay, HP:0001250:epilepsy, HP:0001249:intellectual disability, HP:0001638:cardiomyopathy	MECP2	X-153297782-G-A	Heterozygous	NM_004992.3:c.253C>T	p.Arg85Cys	Likely pathogenic	Rett Syndrome, Preserved Speech Variant	312750	XD	Assumed de novo
576	M	HP:0001999:facial dysmorphism, HP:0000028:cryptorchidism, HP:0000023:inguinal hernia, HP:0008572:external ear malformation, HP:0000821:hypothyroidism, HP:0001263:developmental delay, HP:0030746:intraventricular hemorrhage, HP:0001655:patent foramen ovale, HP:0001508:failure to thrive	ZMYND11	10-298399-C-T	Heterozygous	NM_001330057.1:c.1747C>T	p.Arg583Trp	Pathogenic	Mental retardation, autosomal dominant 30	616083	AD	Assumed de novo
578	F	HP:0001250:seizures, HP:0001249:intellectual disability, HP:0010862:fine motor delay, HP:0002194:gross motor delay, HP:0001276:hypertonia, HP:0002650:scoliosis, HP:0001249:mental retardation, HP:0001263:developmental delay, HP:0010819:atonic seizures, HP:0001290:hypotonia	KCNT1	9-138660679-A-C	Heterozygous	NM_020822.2:c.1406A>C	p.His469Pro	Likely pathogenic	Epileptic Encephalopathy, Early Infantile, 14	614959	AD	Inherited from father, incomplete penetrance
580	M	HP:0011703:sinus tachycardia, HP:0000486:strabismus, HP:0001999:facial dysmorphism, HP:0001257:spasticity, HP:0001159:syndactyly, HP:0001371:contracture, HP:0001249:intellectual disability, HP:0000733:stereotypic behaviors, HP:0000508:ptosis, HP:0008572:external ear malformation, HP:0000750:speech delay, HP:0007018:adhd, HP:0001249:mental retardation, HP:0002013:vomiting, HP:0002194:gross motor d…	GABRB2	5-160761837-G-T	Heterozygous	NM_021911.2:c.754C>A	p.Pro252Thr	Likely pathogenic	Epileptic encephalopathy, infantile or early childhood, 2	617829	AD	Unknown
582	M	HP:0010862:fine motor delay, HP:0000750:speech delay, HP:0000729:pervasive developmental disorder, HP:0001251:ataxia, HP:0002194:gross motor delay, HP:0001250:epilepsy, HP:0001250:seizures	SLC2A1	1-43395454-G-C	Heterozygous	NM_006516.2:c.680-3C>G		Likely pathogenic	GLUT1 deficiency syndrome 1, infantile onset, severe	606777	AD	Assumed de novo
584	M	HP:0001539:omphalocele, HP:0001655:patent foramen ovale, HP:0001543:gastroschisis, HP:0001762:club foot, HP:0000023:inguinal hernia, HP:0001263:developmental delay, HP:0001601:laryngomalacia, HP:0002194:gross motor delay, HP:0010862:fine motor delay	PIEZO2	18-10696535-GTCCTGCAAAA-G	Heterozygous	NM_022068.3:c.6489-8_6490del		Pathogenic	Arthrogryposis, distal, with impaired proprioception and touch	617146	AR	Inherited from mother
			PIEZO2	18-10855566-T-C	Heterozygous	NM_022068.3:c.704-2A>G		Pathogenic	Arthrogryposis, distal, with impaired proprioception and touch	617146	AR	Inherited from father
586	M	HP:0001250:seizures, HP:0000750:speech delay, HP:0001249:mental retardation, HP:0002194:gross motor delay, HP:0010862:fine motor delay, HP:0001249:intellectual disability	STXBP1	9-130427611-G-C	Heterozygous	NM_003165.3:c.663+1G>C		Pathogenic	Epileptic encephalopathy, early infantile, 4	612164	AD	Assumed de novo
589	F	HP:0000252:microcephaly, HP:0001249:mental retardation, HP:0012444:brain atrophy, HP:0000750:speech delay, HP:0001250:seizures, HP:0002194:gross motor delay, HP:0010862:fine motor delay, HP:0001249:intellectual disability	ZEB2	2-145157583-TA-T	Heterozygous	NM_014795.3:c.1170del	p.Thr392GlnfsTer4	Pathogenic	Mowat-Wilson syndrome	235730	AD	Assumed de novo
591	M	HP:0001622:prematurity, HP:0001249:mental retardation, HP:0000750:speech delay, HP:0007018:adhd, HP:0002194:gross motor delay, HP:0010862:fine motor delay, HP:0001249:intellectual disability, HP:0002650:scoliosis	NACC1	19-13249020-G-A	Heterozygous	NM_052876.3:c.1384G>A	p.Asp462Asn	Likely pathogenic	Neurodevelopmental disorder with epilepsy, cataracts, feeding difficulties, and delayed brain myelination	617393	AD	De novo
592	F	HP:0001263:global developmental delay, HP:0001999:facial dysmorphism, HP:0001249:mental retardation, HP:0000316:hypertelorism, HP:0000750:speech delay, HP:0002194:gross motor delay, HP:0002705:high arched palate, HP:0001249:intellectual disability, HP:0010862:fine motor delay	PRPS1	X-106888517-G-A	Heterozygous	NM_002764.3:c.641G>A	p.Arg214Gln	Likely pathogenic	Arts syndrome	301835	XR	Inherited from mother
594	M	HP:0001263:global development delay, HP:0010862:fine motor delay, HP:0001249:intellectual disability, HP:0002194:gross motor delay, HP:0000821:hypothyroidism, HP:0001250:epilepsy, HP:0001249:mental retardation, HP:0000750:speech delay, HP:0000939:osteoporosis	ATP1A3	19-42471895-C-T	Heterozygous	NM_152296.4:c.2840G>A	p.Gly947Glu	Pathogenic	Alternating hemiplegia of childhood 2	614820	AD	Unknown
596	M	HP:0001263:developmental delay, HP:0001249:intellectual disability, HP:0008572:external ear malformation, HP:0000750:speech delay, HP:0000028:undescended testis, HP:0002415:leukodystrophy, HP:0001249:mental retardation, HP:0002194:gross motor delay, HP:0010862:fine motor delay, HP:0001250:seizures	ATRX	X-76813089-G-A	Hemizygous	NM_000489.4:c.6532C>T	p.Arg2178Trp	Pathogenic	Mental retardation-hypotonic facies syndrome, X-linked	309580	XR	Assumed de novo
597	M	HP:0000750:speech delay, HP:0001263:developmental delay, HP:0001249:intellectual disability	LZTR1	22-21351614-GCA-G	Heterozygous	NM_006767.3:c.2501_2502del	p.Ala834GlyfsTer16	Pathogenic	Noonan syndrome 10	616564	AD	Assumed de novo
604	M	HP:0000486:strabismus, HP:0001249:mental retardation, HP:0000126:hydronephrosis, HP:0000750:speech delay, HP:0002079:thin corpus callosum, HP:0000729:autism spectrum disorder, HP:0002194:gross motor delay, HP:0001249:intellectual disability	SETD1B	12-122265883-C-CG	Heterozygous	NM_015048.1:c.5508dup	p.Ser1837GlufsTer10	Likely pathogenic	INTELLECTUAL DEVELOPMENTAL DISORDER WITH SEIZURES AND LANGUAGE DELAY; IDDSELD	619000	AD	Unknown
606	M	HP:0001263:developmental delay, HP:0001999:facial dysmorphism, HP:0000252:microcephaly, HP:0001250:seizures, HP:0000750:speech delay, HP:0001249:mental retardation, HP:0002194:gross motor delay, HP:0010862:fine motor delay, HP:0001249:intellectual disability	GABRB3	15-26812785-G-C	Heterozygous	NM_001278631.1:c.523C>G	p.Leu175Val	Likely pathogenic	Epileptic encephalopathy, early infantile, 43	617113	AD	Assumed de novo
608	M	HP:0001274:agenesis of the corpus callosum, HP:0002194:gross motor delay, HP:0001263:developmental delay, HP:0001290:hypotonia, HP:0002119:Ventriculomegaly, HP:0002280:Mega cisterna magna	ABCD1	X-152991560-G-A	Hemizygous	NM_000033.3:c.839G>A	p.Arg280His	Likely pathogenic	Adrenoleukodystrophy	300100	XR	Unknown
609	M	HP:0001263:global developmental delay, HP:0001249:mental retardation, HP:0012444:brain atrophy, HP:0000750:speech delay, HP:0001250:seizures, HP:0002194:gross motor delay, HP:0010862:fine motor delay, HP:0001249:intellectual disability	KIF1A	2-241685584-TC-T	Heterozygous	NM_001244008.1:c.3073del	p.Glu1025SerfsTer52	Pathogenic	Mental retardation, autosomal dominant 9	614255	AD	Assumed de novo
610	M	HP:0000256:macrocephaly, HP:0001250:seizures, HP:0002119:ventriculomegaly, HP:0010862:fine motor delay, HP:0002194:gross motor delay, HP:0000238:hydrocephalus, HP:0001622:prematurity, HP:0000750:speech delay, HP:0002126:polymicrogyria, HP:0000486:Strabismus, HP:0007074:Thick corpus callosum	AKT3	1-243668598-G-A	Heterozygous	NM_005465.4:c.1393C>T	p.Arg465Trp	Pathogenic	Megalencephaly-polymicrogyria-polydactyly-hydrocephalus syndrome 2	615937	AD	Assumed de novo
615	F	HP:0000486:strabismus, HP:0000369:low set ears, HP:0000276:elongated face, HP:0001249:mental retardation, HP:0001250:epilepsy, HP:0001622:prematurity, HP:0000750:speech delay, HP:0001250:seizures, HP:0002194:gross motor delay, HP:0010862:fine motor delay, HP:0001249:intellectual disability	BRAF	7-140453139-G-C	Heterozygous	NM_004333.4:c.1796C>G	p.Thr599Arg	Pathogenic	Cardiofaciocutaneous syndrome	115150	AD	Unknown
622-1	M	HP:0000486:strabismus, HP:0000238:hydrocephalus, HP:0010862:fine motor delay, HP:0012486:myelitis, HP:0001250:seizures, HP:0002878:respiratory failure, HP:0000126:hydronephrosis, HP:0000750:speech delay, HP:0001251:ataxia, HP:0002194:gross motor delay, HP:0001250:epilepsy, HP:0001249:intellectual disability, HP:0002650:scoliosis	NAXE	1-156563294-T-C	Heterozygous	NM_144772.2:c.611T>C	p.Leu204Pro	Likely pathogenic	Encephalopathy, progressive, early-onset, with brain edema and/or leukoencephalopathy	617186	AR	Unknown
			NAXE	1-156561937-AC-A	Heterozygous	NM_144772.2:c.229del	p.Gln77SerfsTer13	Pathogenic	Encephalopathy, progressive, early-onset, with brain edema and/or leukoencephalopathy	617186	AR	Inherited from mother
622-2	M	HP:0001263:developmental delay, HP:0001999:facial dysmorphism, HP:0000787:nephrolithiasis, HP:0001250:epilepsy, HP:0003774:chronic renal failure, HP:0012444:brain atrophy, HP:0000750:speech delay, HP:0001251:ataxia, HP:0002194:gross motor delay, HP:0002705:high arched palate, HP:0001249:intellectual disability, HP:0010862:fine motor delay, HP:0002650:scoliosis	NAXE	1-156563294-T-C	Heterozygous	NM_144772.2:c.611T>C	p.Leu204Pro	Likely pathogenic	Encephalopathy, progressive, early-onset, with brain edema and/or leukoencephalopathy	617186	AR	Unknown
			NAXE	1-156561937-AC-A	Heterozygous	NM_144772.2:c.229del	p.Gln77SerfsTer13	Pathogenic	Encephalopathy, progressive, early-onset, with brain edema and/or leukoencephalopathy	617186	AR	Inherited from mother
626	M	HP:0001263:developmental delay, HP:0000729:asd, HP:0000750:speech delay, HP:0002194:gross motor delay, HP:0010862:fine motor delay, HP:0001249:intellectual disability	POLR2A	17-7402378-T-TGGGG	Heterozygous	NM_000937.4:c.1357_1360dup	p.Asp454GlyfsTer35	Likely pathogenic	Neurodevelopmental disorder with hypotonia and variable intellectual and behavioral abnormalities	618603	AD	Inherited from father, incomplete penetrance
628	F	HP:0000486:strabismus, HP:0001263:developmental delay, HP:0001999:facial dysmorphism, HP:0000508:ptosis, HP:0001763:flat feet, HP:0000750:speech delay, HP:0002194:gross motor delay, HP:0010862:fine motor delay, HP:0001249:intellectual disability	BRAF	7-140453987-T-C	Heterozygous	NM_004333.4:c.1741A>G	p.Asn581Asp	Pathogenic	Cardiofaciocutaneous syndrome	115150	AD	Unknown
630	F	HP:0001263:developmental delay, HP:0001999:facial dysmorphism, HP:0002020:gastrointestinal reflux, HP:0000592:blue sclera, HP:0001159:syndactyly, HP:0001622:prematurity, HP:0001270:motor delay, HP:0006492:fibular aplasia/hypoplasia, HP:0005819:midphalangeal hypoplasia, HP:0000316:hypertelorism, HP:0000023:inguinal hernia, HP:0000750:speech delay, HP:0002013:vomiting, HP:0001511:iugr, HP:0000518:c…	GJA1	6-121768409-T-A	Heterozygous	NM_000165.4:c.416T>A	p.Ile139Asn	Likely pathogenic	Oculodentodigital dysplasia	164200	AD	Assumed de novo
633-1	F	HP:0001371:contractures, HP:0001999:facial dysmorphism, HP:0001257:spasticity, HP:0001762:club foot, HP:0001765:hammer toe, HP:0001251:ataxia	COL6A2	21-47533920-A-G	Heterozygous	NM_001849.3:c.736-2A>G		Pathogenic	Ullrich congenital muscular dystrophy 1	254090	AD	Inherited from affected father
633-2	M	HP:0001371:contractures, HP:0001257:spasticity, HP:0001761:arched feet, HP:0001762:club foot, HP:0000750:speech delay, HP:0001251:ataxia, HP:0002194:gross motor delay, HP:0010862:fine motor delay, HP:0001263:developmental delay	COL6A2	21-47533920-A-G	Heterozygous	NM_001849.3:c.736-2A>G		Pathogenic	Ullrich congenital muscular dystrophy 1	254090	AD	Inherited from affected father
633-3	M	HP:0001371:contractures, HP:0001762:club foot, HP:0001761:arched feet, HP:0001263:global developmental delay	COL6A2	21-47533920-A-G	Heterozygous	NM_001849.3:c.736-2A>G		Pathogenic	Ullrich congenital muscular dystrophy 1	254090	AD	Unknown
636	F	HP:0001629:ventricular septal defect, HP:0001642:pulmonary stenosis, HP:0001999:facial dysmorphism, HP:0007269:spinal muscular atrophy, HP:0001371:contracture, HP:0003202:muscular atrophy, HP:0001263:developmental delay, HP:0000689:malocclusion, HP:0010862:fine motor delay, HP:0001290:hypotonia, HP:0002705:high arched palate, HP:0002194:gross motor delay, HP:0002650:scoliosis	MORC2	22-31345795-G-A	Heterozygous	NM_014941.3:c.74C>T	p.Ser25Leu	Pathogenic	Charcot-Marie-Tooth disease, axonal, type 2Z	616688	AD	Assumed de novo
640	F	HP:0000256:macrocephaly, HP:0001250:seizures, HP:0001250:epilepsy, HP:0001249:mental retardation, HP:0010862:fine motor delay, HP:0001302:pachygyria, HP:0001999:facial dysmorphism, HP:0001263:delayed development, HP:0002194:gross motor delay, HP:0001622:prematurity, HP:0001028:hemangioma, HP:0001249:intellectual disability, HP:0000750:speech delay, HP:0002307:Drooling, HP:0001631:Atrial septal de…	PIK3R2	19-18273784-G-A	Heterozygous	NM_005027.3:c.1117G>A	p.Gly373Arg	Pathogenic	Megalencephaly-polymicrogyria-polydactyly-hydrocephalus syndrome 1	603387	AD	Assumed de novo
641	F	HP:0025517:decreased volume of both hippocampi, HP:0001250:epilepsy, HP:0000998:hypertrichosis, HP:0001328:learning disability, HP:0001249:mental retardation	GNAO1	16-56362690-G-A	Heterozygous	NM_020988.2:c.451G>A	p.Asp151Asn	Likely pathogenic	Epileptic encephalopathy, early infantile, 17	615473	AD	Unknown
646	F	HP:0007565:multiple cafe au lait spot, HP:0000646:amblyopia, HP:0001263:global developmental delay	NF1	17-29661976-T-G	Heterozygous	NM_001042492.2:c.5933T>G	p.Leu1978Arg	Likely pathogenic	Neurofibromatosis, type 1	162200	AD	Assumed de novo
649	M	HP:0000750:Delayed speech, HP:0001999:Facial dysmorphism, HP:0010862:Fine motor delay, HP:0002194:Gross motor delay, HP:0000218:High-arched palate, HP:0000316:Hypertelorism, HP:0000821:Hypothyroidism, HP:0000369:Low set ears, HP:0001250:Seizures	PIGT	20-44054311-G-A	Heterozygous	NM_015937.5:c.1582G>A	p.Val528Met	Pathogenic	Multiple congenital anomalies-hypotonia-seizures syndrome 3	615398	AR	Inherited from mother
			PIGT	20-44052963-C-T	Heterozygous	NM_015937.5:c.1342C>T	p.Arg448Trp	Pathogenic	Multiple congenital anomalies-hypotonia-seizures syndrome 3	615398	AR	Inherited from father
656	F	HP:0000750:Delayed speech, HP:0001250:Epilepsy, HP:0010862:Fine motor delay, HP:0002194:Gross motor delay, HP:0001263:developmental delay	SATB1	3-18419663-T-C	Heterozygous	NM_001195470.2:c.1574A>G	p.Gln525Arg	Likely pathogenic	Kohlschutter-Tonz syndrome-like	619229	AD	Assumed de novo
657	M	HP:0007018:ADHD, HP:0012444:Brain atrophy, HP:0001272:Cerebellar atrophy, HP:0002059:Cerebral atrophy, HP:0001250:Epilepsy, HP:0001249:Mental retardation	GRIN2A	16-10032276-A-AT	Heterozygous	NM_001134407.2:c.546dup	p.Phe183IlefsTer29	Likely pathogenic	Epilepsy, focal, with speech disorder and with or without mental retardation	245570	AD	Assumed de novo
658	M	HP:0000750:Delayed speech and language development, HP:0001263:Intellectual delay, HP:0001256:Learning disability, mild, HP:0008153:Periodic hypokalemic paresis, HP:0001263:developmental delay	CACNA1S	1-201022666-C-T	Heterozygous	NM_000069.2:c.3716G>A	p.Arg1239His	Pathogenic	Hypokalemic periodic paralysis, type 1	170400	AD	Unknown
663	M	HP:0000750:Delayed speech development, HP:0010862:Fine motor delay, HP:0002194:Gross motor delay, HP:0001249:Intellectual disability, HP:0001257:Spasticity, HP:0100021:cerebral palsy, HP:0001263:delayed development	IFH1	2-163130423-C-T	Heterozygous	NM_022168.3:c.2336G>A	p.Arg779His	Pathogenic	Aicardi-Goutieres syndrome 7	615846	AD	Assumed de novo
664	M	HP:0001249:Intellectual disability, HP:0000369:Low set ears, HP:0001249:Mental retardation, HP:0011369:Mongolian spot, HP:0003510:Severe short stature, HP:0000824:growth hormone deficiency	PTPN11	12-112888172-A-G	Heterozygous	NM_001330437.1:c.188A>G	p.Tyr63Cys	Pathogenic	Noonan syndrome 1	163950	AD	Assumed de novo
665	F	HP:0000324:Asymmetric face, HP:0002705:High arched palate, HP:0001220:Interphalangeal joint contracture of finger, HP:0001511:Intrauterine growth retardation, HP:0000369:Low set ears, HP:0002650:Scoliosis, HP:0002301:hemiplegia	MYO18B	22-26242187-CT-C	Heterozygous	NM_001318245.1:c.3495del	p.Phe1165LeufsTer8	Likely pathogenic	Klippel-Feil syndrome 4, autosomal recessive, with myopathy and facial dysmorphism	616549	AR	Inherited from mother
			MYO18B	22-26423642-T-G	Heterozygous	NM_001318245.1:c.7705T>G	p.Ter2569GluextTer7	Likely pathogenic	Klippel-Feil syndrome 4, autosomal recessive, with myopathy and facial dysmorphism	616549	AR	Inherited from father
668	M	HP:0002194:Delayed gross motor development, HP:0001999:Facial dysmorphic features are mild, HP:0001562:Oligohydramnios, HP:0001250:Seizures, HP:0001263:developmental delay	TCF4	18-52946876-T-TG	Heterozygous	NM_001243226.2:c.866dup	p.Ser290IlefsTer9	Likely pathogenic	Pitt-Hopkins syndrome	610954	AD	Assumed de novo
669	M	HP:0012444:Brain atrophy, HP:0000750:Delayed speech development, HP:0011966:Elevated plasma citrulline, HP:0002194:Gross motor delay, HP:0001250:Intractable seizures, HP:0001249:Mental retardation	ASS1	9-133364851-G-A	Heterozygous	NM_000050.4:c.970G>A	p.Gly324Ser	Pathogenic	Citrullinemia	215700	AR	Unknown
			ASS1	9-133374882-C-CTCCTTGCAGCATGAACGTGCAGGGTGATTATGAGCCAACTGATGCCACCGGGTTCATCAACATCAAT	Heterozygous	NM_000050.4:c.1128-6_1188dup	p.Arg398GlnfsTer7	Pathogenic	Citrullinemia	215700	AR	Unknown
673	M	HP:0000365:Congenital hearing loss, HP:0000750:Delayed speech, HP:0001250:Epilepsy, HP:0002373:Febrile convulsions, HP:0001249:Intellectual disability, HP:0001622:Prematurity, HP:0001263:delayed development	GABRG2	5-161530929-G-A	Heterozygous	NM_198903.2:c.786G>A	p.Trp262Ter	Likely pathogenic	Epileptic encephalopathy, early infantile, 74	618396	AD	Inherited from mother, incomplete penetrance
675	F	HP:0001272:Cerebellar atrophy, HP:0000750:Delayed speech, HP:0001250:Epilepsy, HP:0001508:Failure to thrive, HP:0010862:Fine motor delay, HP:0002007:Frontal bossing, HP:0002194:Gross motor delay, HP:0001263:Intellectual delay, HP:0000369:Low set ears, HP:0000252:Microcephaly, HP:0001263:global developmental delay	SMC1A	X-53409567-G-A	Heterozygous	NM_006306.4:c.3145C>T	p.Arg1049Ter	Pathogenic	Epileptic encephalopathy, early infantile, 85, with or without midline brain defects	301044	XD	Assumed de novo
678	M	HP:0000750:speech delay, HP:0010862:fine motor delay, HP:0006970:periventricular leukomalacia, HP:0002119:ventriculomegaly, HP:0001511:iugr, HP:0001250:seizures, HP:0001510:growth retardation, HP:0001263:delayed development, HP:0002247:duodenal atresia, HP:0012825:mild, HP:0001508:failure to thrive, HP:0002194:gross motor delay, HP:0001250:epilepsy, HP:0001249:intellectual disability	KDM5C	X-53239740-C-G	Hemizygous	NM_004187.3:c.1602G>C	p.Trp534Cys	Likely pathogenic	Mental retardation, X-linked, syndromic, Claes-Jensen type	300534	XR	Inherited from mother
679	M	HP:0001510:growth retardation, HP:0000750:speech delay, HP:0001508:failure to thrive, HP:0000729:autism spectrum disorder, HP:0002194:gross motor delay, HP:0010862:fine motor delay, HP:0001249:intellectual disability	ASXL3	18-31324215-C-G	Heterozygous	NM_030632.2:c.4403C>G	p.Ser1468Ter	Likely pathogenic	Bainbridge-Ropers syndrome	615485	AD	Unknown
689	M	HP:0001250:seizures, HP:0001249:intellectual disability, HP:0010862:fine motor delay, HP:0002194:gross motor delay, HP:0001249:mental retardation, HP:0001251:ataxia, HP:0000750:speech delay	KCNA2	1-111146515-C-T	Heterozygous	NM_004974.3:c.890G>A	p.Arg297Gln	Pathogenic	Epileptic encephalopathy, early infantile, 32	616366	AD	Unknown
695	M	HP:0001250:seizures, HP:0001249:mental retardation, HP:0000729:autism spectrum disorder, HP:0001249:intellectual disability, HP:0000750:speech delay, HP:0001250:Epilepsy	CLCN4	X-10174580-C-CA	Hemizygous	NM_001830.3:c.740dup	p.Asn248GlufsTer2	Likely pathogenic	Raynaud-Claes syndrome	300114	XD	Unknown
696	M	HP:0002194:gross motor delay, HP:0001601:laryngomalacia	TLK2	17-60674036-G-A	Heterozygous	NM_001330418.1:c.1103+1G>A		Likely pathogenic	Mental retardation, autosomal dominant 57	618050	AD	Unknown
697	M	HP:0001257:spasticity, HP:0001256:learning disability, HP:0001249:mental retardation, HP:0001263:developmental regression, HP:0000750:speech delay, HP:0002376:developmental regression, HP:0002194:gross motor delay, HP:0010862:fine motor delay, HP:0001249:intellectual disability	GALC	14-88414161-G-A	Heterozygous	NM_000153.3:c.1400C>T	p.Thr467Ile	VUS	Krabbe disease	245200	AR	Unknown
			GALC	14-88442759-GACTCCCA-G	Heterozygous	NM_000153.3:c.688_694del	p.Trp230ProfsTer19	Pathogenic	Krabbe disease	245200	AR	Unknown
700	M	HP:0100620:germinoma, HP:0001249:intellectual disability, HP:0030692:brain tumor, HP:0001249:mental retardation, HP:0001263:developmental delay	TREX1	3-48508721-G-A	Heterozygous	NM_016381.5:c.832G>A	p.Ala278Thr	Likely pathogenic	Aicardi-Goutieres syndrome 1, dominant and recessive	225750	AD/AR	Unknown
706	M	HP:0001250:seizure, HP:0004406:recurrent epistaxis, HP:0001250:seizures	ENG	9-130582297-GT-G	Heterozygous	NM_000118.3:c.1153del	p.Thr385ArgfsTer3	Likely pathogenic	Telangiectasia, hereditary hemorrhagic, type 1	187300	AD	Unknown
707	M	HP:0001250:seizure, HP:0000750:speech delay, HP:0001250:seizures, HP:0000639:nystagmus, HP:0000729:autism spectrum disorder	NR2F1	5-92920973-C-T	Heterozygous	NM_005654.5:c.244C>T	p.Gln82Ter	Likely pathogenic	Bosch-Boonstra-Schaaf optic atrophy syndrome	615722	AD	Unknown
708-1	M	HP:0000750:speech delay, HP:0001249:intellectual disability, HP:0002194:gross motor delay, HP:0001250:seizures, HP:0001249:mental retardation	FOXP1	3-71021701-C-T	Heterozygous	NM_001244808.1:c.1649+5G>A		Likely pathogenic	Mental retardation with language impairment and with or without autistic features	613670	AD	Unknown
708-2	M	HP:0001249:mental retardation, HP:0002194:gross motor delay, HP:0001249:intellectual disability	FOXP1	3-71021701-C-T	Heterozygous	NM_001244808.1:c.1649+5G>A		Likely pathogenic	Mental retardation with language impairment and with or without autistic features	613670	AD	Unknown
709	F	HP:0010862:fine motor delay, HP:0001249:intellectual disability, HP:0000729:autistic features, HP:0001249:mental retardation, HP:0000750:speech delay, HP:0001510:Growth retardation	RALA	7-39736359-T-TAAAAGACAGGTTTCTGTAGAAGAGGC	Heterozygous	NM_005402.3:c.404_429dup	p.Asn144AspfsTer5	Likely pathogenic	Hiatt-Neu-Cooper neurodevelopmental syndrome	619311	AD	Unknown
717	M	HP:0000486:strabismus, HP:0001249:mental retardation, HP:0000750:speech delay, HP:0001508:failure to thrive, HP:0002194:gross motor delay, HP:0010862:fine motor delay, HP:0001249:intellectual disability, HP:0001290:hypotonia	KMT2A	11-118342605-T-G	Heterozygous	NM_001197104.1:c.731T>G	p.Leu244Ter	Pathogenic	Wiedemann-Steiner syndrome	605130	AD	Unknown
718	F	HP:0001999:facial dysmorphism, HP:0001622:prematurity, HP:0000954:simian line, HP:0001508:failure to thrive, HP:0002194:gross motor delay, HP:0002705:high arched palate, HP:0001562:oligohydramnios	TBL1XR1	3-176771591-CTG-C	Heterozygous	NM_001321194.1:c.172_173del	p.Gln58ValfsTer7	Likely pathogenic	Pierpont syndrome	602342	AD	Unknown
719	M	HP:0001256:learning disability, HP:0001249:mental retardation, HP:0000750:speech delay, HP:0001250:seizures, HP:0000729:autism spectrum disorder, HP:0002194:gross motor delay, HP:0010862:fine motor delay, HP:0001249:intellectual disability	UBE3A	15-25653770-C-T	Heterozygous	NM_000462.3:c.26G>A	p.Trp9Ter	Likely pathogenic	Angelman syndrome	105830	AD	Unknown
726	M	HP:0100026:arteriovenous malformation, HP:0001250:seizures	ENG	9-130588801-G-A	Heterozygous	NM_000118.3:c.511C>T	p.Arg171Ter	Pathogenic	Telangiectasia, hereditary hemorrhagic, type 1	187300	AD	Unknown
736	M	HP:0000729:autistic features, HP:0001622:prematurity, HP:0001256:learning disability, HP:0001249:mental retardation, HP:0000750:speech delay, HP:0001511:iugr, HP:0002194:gross motor delay, HP:0010862:fine motor delay, HP:0001249:intellectual disability	SHANK2	11-70338485-C-CT	Heterozygous	NM_012309.4:c.2246dup	p.Gln750AlafsTer?	Likely pathogenic	Autism susceptibility 17	613436	AD	Unknown
740	M	HP:0001263:developmental delay, HP:0010862:fine motor delay, HP:0001256:learning disability, HP:0001250:seizures, HP:0000750:speech delay, HP:0001249:mental retardation, HP:0001250:epilepsy, HP:0001249:intellectual disability	KCNA2	1-111147208-AT-A	Heterozygous	NM_004974.3:c.196del	p.Met66Ter	Likely pathogenic	Epileptic encephalopathy, early infantile, 32	616366	AD	Unknown
742	M	HP:0001250:epilepsy, HP:0001250:seizures	PRRT2	16-29825015-G-GC	Heterozygous	NM_001256443.1:c.649dup	p.Arg217ProfsTer8	Pathogenic	Seizures, benign familial infantile, 2	605751	AD	Unknown
743	M	HP:0001270:motor delay, HP:0002194:gross motor delay, HP:0010862:fine motor delay, HP:0001510:growth retardation, HP:0001999:facial dysmorphism	ARID1B	6-157431686-C-T	Heterozygous	NM_001346813.1:c.2323C>T	p.Gln775Ter	Pathogenic	Coffin-Siris syndrome-1	135900	AD	Assumed de novo
748	F	HP:0002376:developmental regression, HP:0000750:speech delay, HP:0000729:autistic features, HP:0001249:intellectual disability	NAA15	4-140283057-T-TA	Heterozygous	NM_057175.3:c.1720dup	p.Thr574AsnfsTer3	Pathogenic	Mental retardation, autosomal dominant 50	617787	AD	Assumed de novo
749	M	HP:0001999:facial dysmorphism, HP:0001249:mental retardation, HP:0001763:pes planus, HP:0000750:speech delay, HP:0000369:low set ears, HP:0000028:undescended testis, HP:0002194:gross motor delay, HP:0000256:macrocephaly, HP:0001249:intellectual disability, HP:0010862:fine motor delay	PIK3CA	3-178922321-G-A	Heterozygous	NM_006218.3:c.1090G>A	p.Gly364Arg	Likely pathogenic	Megalencephaly-capillary malformation-polymicrogyria syndrome, somatic	602501	AD	Unknown
751	F	HP:0001508:failure to thrive, HP:0000750:speech delay, HP:0002194:gross motor delay, HP:0001249:intellectual disability, HP:0001622:prematurity	FRMPD4	X-12722558-C-A	Hemizygous	NM_014728.3:c.1151C>A	p.Ser384Ter	Likely pathogenic	Mental retardation, X-linked 104	300983	XD	Unknown
752	M	HP:0000750:speech delay, HP:0001249:mental retardation, HP:0002194:gross motor delay, HP:0010862:fine motor delay, HP:0001249:intellectual disability	KCNMA1	10-78709021-G-A	Heterozygous	NM_001271519.1:c.2423C>T	p.Pro808Leu	Likely pathogenic	Liang-Wang syndrome	618729	AD	Unknown
755	M	HP:0001324:muscle weakness, HP:0000750:speech delay, HP:0001251:ataxia, HP:0002194:gross motor delay, HP:0010862:fine motor delay, HP:0001290:hypotonia	STXBP1	9-130428484-C-T	Heterozygous	NM_003165.3:c.703C>T	p.Arg235Ter	Pathogenic	Epileptic encephalopathy, early infantile, 4	612164	AD	Unknown
758	M	HP:0000750:speech delay, HP:0001249:mental retardation, HP:0002194:gross motor delay, HP:0010862:fine motor delay, HP:0001249:intellectual disability	NKX2-5	5-172660415-CA-C	Heterozygous	NM_001166176.1:c.386del	p.Leu129Ter	Likely pathogenic	Hypothyroidism, congenital nongoitrous, 5	225250	AD	Unknown
766	M	HP:0001263:Delayed milestones, HP:0001250:Seizures	NF1	17-29553492-C-T	Heterozygous	NM_001042492.2:c.2041C>T	p.Arg681Ter	Pathogenic	Neurofibromatosis-Noonan syndrome	601321	AD	Unknown
767	F	HP:0000729:Autism or autistic features, HP:0002194:Delayed gross motor development, HP:0001263:Delayed milestones, HP:0000750:Delayed speech and language development, HP:0000329:Facial hemangioma, HP:0012489:Suprasellar arachnoid cyst	NFIX	19-13136142-G-T	Heterozygous	NM_001271043.2:c.359G>T	p.Gly120Val	Likely pathogenic	Sotos syndrome 2	614753	AD	Assumed de novo
769	M	HP:0000297:Facial hypotonia, HP:0001508:Failure to thrive, HP:0010862:Fine motor delay, HP:0002194:Gross motor delay, HP:0001510:Growth retardation, HP:0001249:Intellectual disability, HP:0001511:Intrauterine growth retardation, HP:0000256:Macrocephaly, HP:0000467:Neck muscle weakness, HP:0000750:Speech delay, HP:0000028:Undescended testis	ABL1	9-133750359-C-T	Heterozygous	NM_007313.2:c.1247C>T	p.Ala416Val	Likely pathogenic	Congenital heart defects and skeletal malformations syndrome	617602	AD	Unknown
772	M	HP:0001508:Failure to thrive, HP:0008872:Feeding difficulties in infancy, HP:0001263:Global developmental delay, HP:0000126:Hydronephrosis, HP:0100764:Lymphangioma, HP:0001622:Preterm delivery	NF1	17-29654736-C-T	Heterozygous	NM_001042492.2:c.5488C>T	p.Arg1830Cys	Pathogenic	Neurofibromatosis-Noonan syndrome	601321	AD	Unknown
776	F	HP:0000729:Autism or autistic features, HP:0000750:Speech delay	NCDN	1-36026739-G-GA	Heterozygous	NM_001014839.1:c.990dup	p.Glu331ArgfsTer22	Likely pathogenic	Neurodevelopmental disorder with infantile epileptic spasms	619373	AD/AR	Unknown
777	M	HP:0001263:Delayed development, HP:0000824:Growth hormone deficiency, HP:0003510:Severe short stature, HP:0000280:coarse face, HP:0001999:Dysmorphic facial features	TLK2	17-60558517-C-T	Heterozygous	NM_001284333.1:c.31C>T	p.Arg11Ter	Likely pathogenic	Mental retardation, autosomal dominant 57	618050	AD	Unknown
780	M	HP:0002194:Delayed gross motor development, HP:0001263:Delayed milestones, HP:0000826:Precocious puberty, HP:0001999:Dysmorphic facial features	KMT2D	12-49435229-C-CG	Heterozygous	NM_003482.3:c.6323dup	p.Gln2109AlafsTer46	Pathogenic	Kabuki syndrome 1	147920	AD	Assumed de novo
783	M	HP:0000729:Autistic behavior, HP:0000750:Delayed language, HP:0001270:Delayed motor development, HP:0001263:Global developmental delay	KCNQ3	8-133186542-G-A	Heterozygous	NM_004519.3:c.988C>T	p.Arg330Cys	Likely pathogenic	Seizures, benign neonatal, 2	121201	AD	Unknown
784	F	HP:0002123:Myoclonic seizures	KCNC1	11-17758039-C-T	Heterozygous	NM_001112741.1:c.490C>T	p.Arg164Trp	Likely pathogenic	Epilepsy, progressive myoclonic 7	616187	AD	Inherited from affected father
788	F	HP:0001249:Intellectual disability, HP:0001999:Facial dysmorphism, HP:0000252:microcephaly, HP:0030084:clinodactyly, HP:0002650:scoliosis, HP:0005927:Aplasia/hypoplasia involving bones of the hand, HP:0000486:Strabismus	ASXL3	18-31318770-G-T	Heterozygous	NM_030632.2:c.1402G>T	p.Glu468Ter	Likely pathogenic	Bainbridge-Ropers syndrome	615485	AD	Unknown
789	M	HP:0001249:Intellectual disability, HP:0000023:inguinal hernia, HP:0000365:Hearing impairment, HP:0000028:Cryptorchidism	NIPBL	5-37038713-AT-A	Heterozygous	NM_133433.3:c.5982del	p.Asn1994LysfsTer4	Likely pathogenic	Cornelia de Lange syndrome 1	122470	AD	Unknown
792	M	HP:0001999:FACIAL DYSMORPHISM, HP:0001263:global developmental delay, HP:0000486:strabismus	GRIA2	4-158262528-CCCA-CTCTACAGCAC	Heterozygous	NM_000826.6:c.1958_1960delCCAinsTCTACAGCAC	p.Pro653LeufsTer6	Likely pathogenic	Neurodevelopmental disorder with language impairment and behavioral abnormalities	618917	AD	Unknown
793	M	HP:0001680:CoA, HP:0003502:Mild short stature, HP:0001903:anemia, HP:0001999:facial dysmorphism, HP:0000750:speech delay, HP:0001508:Failure to thrive, HP:0001518:Small for gestational age	RPL5	1-93299199-CAG-C	Heterozygous	NM_000969.3:c.175_176del	p.Asp59TyrfsTer53	Pathogenic	Diamond-Blackfan anemia 6	612561	AD	Unknown
794	M	HP:0001263:Global developmental delay, HP:0012385:camptodactyly, HP:0000126:hydronephrosis, HP:0000960:sacral dimple	MED13L	12-116549232-C-T	Heterozygous	NM_015335.4:c.395+1G>A		Pathogenic	Mental retardation and distinctive facial features with or without cardiac defects	616789	AD	Unknown
795	M	HP:0000750:Delayed speech, HP:0001999:dysmorphic features, HP:0002857:Genu valgum, HP:0000703:Dentinogenesis imperfecta, HP:0011369:Mongolian blue spot	DSPP	4-88533258-T-A	Heterozygous	NM_014208.3:c.53T>A	p.Val18Asp	Likely pathogenic	Dentinogenesis imperfecta, Shields type II	125490	AD	Unknown
799	M	HP:0001508:Failure to thrive, HP:0001263:Global developmental delay, HP:0001249:Intellectual disability, HP:0001257:Spasticity, HP:0100022:Abnormality of movement, HP:0001332:Dystonia	CTNNB1	3-41275017-T-G	Heterozygous	NM_001904.3:c.1186-3T>G		Likely pathogenic	Neurodevelopmental disorder with spastic diplegia and visual defects	615075	AD	Assumed de novo
801	M	HP:0001263:Developmental delay, HP:0000776:Diaphragmatic hernia, HP:0001999:Facial dysmorphism, HP:0000126:Hydronephrosis, HP:0000158:Macroglossia, HP:0001537:Umbilical hernia, HP:0011003:high myopia, HP:0000486:Strabismus	SOS1	2-39278344-T-C	Heterozygous	NM_005633.3:c.805A>G	p.Met269Val	Likely pathogenic	Noonan syndrome 4	610733	AD	Unknown
802	M	HP:0001999:Facial dysmorphism, HP:0001263:Global developmental delay, HP:0002650:scoliosis, HP:0004322:short stature, HP:0002937:Hemivertebrae	CDK13	7-39990694-C-T	Heterozygous	NM_003718.4:c.454C>T	p.Gln152Ter	Pathogenic	Congenital heart defects, dysmorphic facial features, and intellectual developmental disorder	617360	AD	Assumed de novo
811	M	HP:0000445:Broad nose, HP:0000286:Epicanthal fold, HP:0000316:Hypertelorism, HP:0000369:Low set ears, HP:0000768:Pectus carinatum, HP:0012471:Thick lip, HP:0008734:Small testicles, HP:0001263:global developmental delay	PTPN11	12-112926890-A-G	Heterozygous	NM_001330437.1:c.1522A>G	p.Met508Val	Pathogenic	Noonan syndrome 1	163950	AD	Unknown
815	F	HP:0000445:Broad nose, HP:0001263:Global development delay, HP:0001290:Hypotonia, HP:0000486:Strabismus, HP:0011398:central hypotonia, HP:0001999:dysmorphism	FOXG1	14-29237326-C-CG	Heterozygous	NM_005249.4:c.844dup	p.Ala282GlyfsTer173	Likely pathogenic	Rett syndrome, congenital variant	613454	AD	Unknown
818	M	HP:0000280:Coarse face, HP:0001263:Delayed global development, HP:0040151:Epiblepharon of lower lid, HP:0001999:Facial dysmorphism, HP:0001508:Failure to thrive, HP:0000601:Hypotelorism, HP:0000194:Open mouth, HP:0000331:Small chin, HP:0012471:Thick lip, HP:0001601:laryngomalacia	ARID1B	6-157527539-CAGAA-C	Heterozygous	NM_001346813.1:c.5387_5390del	p.Glu1796AlafsTer9	Pathogenic	Coffin-Siris syndrome 1	135900	AD	Unknown
819	M	HP:0000445:Broad nose, HP:0000280:Coarse face, HP:0000286:Epicanthal fold, HP:0001263:Global developmental delay, HP:0000154:Large mouth, HP:0000322:Short philtrum, HP:0000028:cryptorchidism, HP:0040019:finger clinodactyly	ANKRD11	16-89341535-C-T	Heterozygous	NM_013275.5:c.7535G>A	p.Arg2512Gln	Pathogenic	KBG syndrome	148050	AD	Unknown
821	F	HP:0001263:Developmental delay, HP:0001999:Dysmorphic facies, HP:0001508:Failure to thrive, HP:0005280:LOW NASAL BRIDGE, HP:0004322:short stature, HP:0010804:tented mouth	MED13L	12-116446508-ACT-A	Heterozygous	NM_015335.4:c.1708_1709del	p.Ser570PhefsTer27	Pathogenic	Mental retardation and distinctive facial features with or without cardiac defects	616789	AD	Unknown
824	F	HP:0000286:Epicanthal fold, HP:0003189:Long nose, HP:0011369:Mongolian spot, HP:0000322:Short philtrum, HP:0000750:Speech delay, HP:0030084:clinodactyly, HP:0000490:deep set eye, HP:0000311:round face, HP:0004322:short stature, HP:0000331:small chin, HP:0200055:small hand, HP:0001263:Developmental delay	SMAD4	18-48604676-A-G	Heterozygous	NM_005359.5:c.1498A>G	p.Ile500Val	Pathogenic	Myhre syndrome	139210	AD	Unknown
826	F	HP:0000445:Broad nose, HP:0011304:Broad thumb, HP:0000598:Ear anomaly, HP:0001999:Facial dysmorphism, HP:0001263:Global developmental delay, HP:0000316:Hypertelorism, HP:0000252:Microcephaly, HP:0000331:Small chin, HP:0004322:short stature	RAF1	3-12645760-C-T	Heterozygous	NM_002880.3:c.709G>A	p.Ala237Thr	Likely pathogenic	Noonan syndrome 5	611553	AD	Unknown
827	M	HP:0001263:Global developmental delay, HP:0001249:Intellectual disability, HP:0000369:Low set ears, HP:0002280:Mega cisterna magna, HP:0000322:Short philtrum, HP:0000215:Thick upper lip	CSNK2B	6-31636914-G-C	Heterozygous	NM_001320.6:c.332G>C	p.Arg111Pro	Pathogenic	Poirier-Bienvenu neurodevelopmental syndrome	618732	AD	Unknown
828	M	HP:0000286:Epicanthal fold, HP:0001250:Epilepsy, HP:0001007:Hirsutism, HP:0011800:Midface hypoplasia, HP:0000574:Thick eyebrow, HP:0002286:Light colored hair, HP:0000400:Large ears	AP2M1	3-183898715-C-T	Heterozygous	NM_001311198.1:c.583C>T	p.Arg195Trp	Pathogenic	Intellectual developmental disorder 60 with seizures	618587	AD	Unknown
829	F	HP:0000431:Broad nasal root, HP:0001999:Facial dysmorphism, HP:0002705:High arched palate, HP:0000316:Hypertelorism, HP:0000154:Large mouth, HP:0000343:Long philtrum, HP:0002280:Mega cisterna magna, HP:0000960:Sacral dimple, HP:0000365:Hearing loss, HP:0010946:Renal pelvis dilatation, HP:0001263:global developmental delay	ACTG1	17-79477840-C-T	Heterozygous	NM_001199954.2:c.1004G>A	p.Arg335His	Pathogenic	Baraitser-Winter syndrome 2	614583	AD	Unknown
831	M	HP:0000646:Amblyopia, HP:0000445:Broad nose, HP:0001263:Developmental delay, HP:0000369:Low set ears, HP:0000639:Nystagmus, HP:0000486:Strabismus, HP:0000574:Thick eyebrow	NR2F1	5-92920936-CAAGG-C	Heterozygous	NM_005654.6:c.208_211del	p.Lys70AlafsTer48	Likely pathogenic	Bosch-Boonstra-Schaaf optic atrophy syndrome	615772	AD	Unknown
832	F	HP:0001999:Facial dysmorphism, HP:0001263:Global developmental delay, HP:0000286:epicanthal fold, HP:0002007:frontal bossing, HP:0000343:long philtrum, HP:0000347:micrognathia, HP:0008070:Sparse hair, HP:0000365:Hearing impairment	EP300	22-41573208-G-C	Heterozygous	NM_001429.4:c.5493G>C	p.Arg1831Ser	Likely pathogenic	Rubinstein-Taybi syndrome 2	613684	AD	Unknown
834	M	HP:0001508:Failure to thrive, HP:0001250:Seizures, HP:0002194:Delayed gross motor development, HP:0011398:central hypotonia, HP:0012444:Brain atrophy, HP:0000750:Delayed speech and language development	HECW2	2-197084828-A-G	Heterozygous	NM_020760.2:c.4343T>C	p.Leu1448Ser	Likely pathogenic	Neurodevelopmental disorder with hypotonia, seizures, and absent language	617268	AD	Assumed de novo
837	M	HP:0000363:Abnormality of ear lobe, HP:0002120:Cerebral cortical atrophy, HP:0001263:Developmental delay, HP:0002705:High arched palate, HP:0001290:Hypotonia, HP:0003502:Mild short stature	SOX11	2-5833739-G-T	Heterozygous	NM_003108.3:c.886G>T	p.Glu296Ter	Likely pathogenic	Coffin-Siris syndrome 9	615866	AD	Unknown
838	F	HP:0001263:Global developmental delay, HP:0001250:Intractable seizures, HP:0000252:Microcephaly, HP:0000733:Repetitive movements	MECP2	X-153296549-G-A	Heterozygous	NM_001110792.1:c.766C>T	p.Gln256Ter	Pathogenic	Rett syndrome, preserved speech variant	312750	XD	Unknown
840	F	HP:0001251:Ataxia, HP:0001508:Failure to thrive, HP:0001263:Global developmental delay, HP:0002705:High arched palate, HP:0008936:Truncal hypotonia	COX20	1-245005294-C-T	Heterozygous	NM_001312872.1:c.127C>T	p.Arg43Trp	Likely pathogenic	Mitochondrial complex IV deficiency, nuclear type 11	619054	AR	Inherited from father
			COX20	1-244999018-T-C	Heterozygous	NM_001312872.1:c.2T>C	p.Met1?	Likely pathogenic	Mitochondrial complex IV deficiency, nuclear type 11	619054	AR	Inherited from mother
841	F	HP:0001960:Hypokalemic metabolic alkalosis, HP:0003508:Short stature, proportionate	SLC12A3	16-56928467-T-A	Heterozygous	NM_000339.2:c.2573T>A	p.Leu858His	Pathogenic	Gitelman syndrome	263800	AR	Unknown
			SLC12A3	16-56899326-C-T	Heterozygous	NM_000339.2:c.179C>T	p.Thr60Met	Pathogenic	Gitelman syndrome	263800	AR	Unknown
842	F	HP:0001273:Corpus callosum abnormality, HP:0011330:Craniosynostosis, metopic, HP:0001263:Delayed developmental milestones, HP:0007333:Frontal lobe hypoplasia, HP:0000252:Microcephaly	POU3F3	2-105473188-G-T	Heterozygous	NM_006236.2:c.1220G>T	p.Arg407Leu	Likely pathogenic	Snijders Blok-Fisher syndrome	618604	AD	Assumed de novo
843	F	HP:0002135:Basal ganglia calcifications, HP:0002461:Dense calcifications in the cerebellar dentate nucleus, HP:0001256:Intellectual disability, mild, HP:0001319:Neonatal hypotonia, HP:0003508:Proportionate short stature, HP:0001629:Ventricular septal defect	IFIH1	2-163130423-C-T	Heterozygous	NM_022168.3:c.2336G>A	p.Arg779His	Pathogenic	Aicardi-Goutieres syndrome 7	615846	AD	Maternal mosacisim
845	M	HP:0001266:Choreoathetoid movements, HP:0002376:Developmental regression, HP:0002705:High arched palate, HP:0001290:Hypotonia, HP:0000369:Low set ears, HP:0001250:Seizures, HP:0001337:Tremor	SCN1A	2-166909427-C-T	Heterozygous	NM_001202435.1:c.629G>A	p.Gly210Asp	Likely pathogenic	Epileptic encephalopathy, early infantile, 6	607208	AD	Unknown
865	M	HP:0001999:Facial dysmorphism, HP:0002607:Fecal incontinence, HP:0001510:Growth retardation, HP:0001249:Intellectual disability, HP:0000750:Speech delay, HP:0000020:Urinary incontinence, HP:0010945:fetal hydronephrosis, HP:0001256:learning difficulties	ARID2	12-46244943-C-T	Heterozygous	NM_152641.3:c.3037C>T	p.Gln1013Ter	Likely pathogenic	Coffin-Siris syndrome 6	617808	AD	Unknown
866	F	HP:0001626:Cardiac anomaly, HP:0001249:Mental retardation, HP:0001250:Seizures	DYNC1H1	14-102481571-C-CTGCG	Heterozygous	NM_001376.4:c.7145_7148dup	p.Ser2384AlafsTer7	Likely pathogenic	Mental retardation, autosomal dominant 13	614563	AD	Unknown
868	M	HP:0001249:Intellectual disability, HP:0001249:Mental retardation, HP:0003764:Nevus, HP:0001250:Seizures	TSC2	16-2110656-G-A	Heterozygous	NM_000548.4:c.976-15G>A		Pathogenic	Tuberous sclerosis-2	613254	AD	Unknown
869	M	HP:0001510:Growth retardation, HP:0001249:Intellectual disability, HP:0003510:Severe short stature, HP:0000750:Speech delay, HP:0001256:learning difficulties	PTPN11	12-112910835-A-G	Heterozygous	NM_001330437.1:c.844A>G	p.Ile282Val	Pathogenic	Noonan syndrome 1	163950	AD	Assumed de novo
870	M	HP:0001250:Seizures	SCN3A	2-166020127-C-A	Heterozygous	NM_006922.3:c.694+1G>T		Likely pathogenic	Epileptic encephalopathy, early infantile, 62	617938	AD	Unknown
871	M	HP:0007193:Generalized tonic-clonic seizures, HP:0012294:occipital bone anomaly	KCNQ2	20-62071010-C-T	Heterozygous	NM_172107.3:c.868G>A	p.Gly290Ser	Pathogenic	Epileptic encephalopathy, early infantile, 7	613720	AD	Unknown
872	M	HP:0001250:Epilepsy	SCN1A	2-166903464-G-A	Heterozygous	NM_001202435.1:c.1193C>T	p.Thr398Met	Likely pathogenic	Febrile seizures, familial, 3A	604403	AD	Unknown
874	M	HP:0000957:Cafe au lait spots, HP:0030430:Neuroma, HP:0002650:Scoliosis	NF1	17-29553697-CA-C	Heterozygous	NM_001042492.2:c.2248del	p.Thr750GlnfsTer10	Pathogenic	Neurofibromatosis, type 1	162200	AD	Unknown
875	M	HP:0001250:Seizures	SCN1A	2-166903464-G-A	Heterozygous	NM_001202435.1:c.1193C>T	p.Thr398Met	Likely pathogenic	Epileptic encephalopathy, early infantile, 6 (Dravet syndrome)	607208	AD	Unknown
876	M	HP:0001508:Failure to thrive, HP:0002705:High arched palate, HP:0000347:Micrognathia, HP:0002021:Pyloric stenosis, HP:0009826:Short limbs, HP:0001263:global developmental delay	KMT2C	7-151853288-A-G	Heterozygous	NM_170606.2:c.11812+2T>C		Likely pathogenic	Kleefstra syndrome 2	617768	AD	Unknown
877	M	HP:0001250:Seizures, HP:0001263:global developmental delay	CSNK2B	6-31636872-A-G	Heterozygous	NM_001320.6:c.292-2A>G		Likely pathogenic	Poirier-Bienvenu neurodevelopmental syndrome	618732	AD	Unknown
892	M	HP:0002190:Choroid plexus cyst, HP:0001290:Generalized hypotonia, HP:0002194:Gross motor delay, HP:0000750:Impaired speech and language development, HP:0001324:Muscle weakness, HP:0001250:Seizures	PURA	5-139494326-CCATTGCGCTGCCCGCG-C	Heterozygous	NM_005859.4:c.563_578del	p.Ile188ArgfsTer32	Likely pathogenic	Mental retardation, autosomal dominant 31	616158	AD	Maternal mosacisim
894	M	HP:0002980:Bowed femurs, HP:0010502:Fibular bowing, HP:0003826:Stillbirth, HP:0002982:Tibial bowing, HP:0001263:global developmental delay	COL1A2	7-94039805-G-T	Heterozygous	NM_000089.3:c.1163G>T	p.Gly388Val	Pathogenic	Osteogenesis imperfecta, type II	166210	AD	Assumed de novo
895-1	F	HP:0000824:Growth hormone deficiency, HP:0001510:Growth retardation, HP:0000316:Hypertelorism, HP:0000347:Micrognathia, HP:0000768:Pectus carinatum, HP:0001622:Prematurity, HP:0002650:Scoliosis, HP:0003508:Short stature, proportionate, HP:0002652:Skeletal dysplasia	COL2A1	12-48376657-C-T	Heterozygous	NM_001844.4:c.2167G>A	p.Gly723Ser	Likely pathogenic	SMED Strudwick type	184250	AD	Unknown
895-2	F	HP:0001999:Facial dysmorphism, HP:0001510:Growth retardation, HP:0000347:Micrognathia, HP:0000316:Ocular hypertelorism, HP:0001622:Prematurity, HP:0002650:Scoliosis, HP:0003502:Short stature, mild, HP:0001518:Small for gestational age, HP:0002652:skeletal dysplasia, HP:0001263:global developmental delay	COL2A1	12-48376657-C-T	Heterozygous	NM_001844.4:c.2167G>A	p.Gly723Ser	Likely pathogenic	SMED Strudwick type	184250	AD	Unknown
896	M	HP:0001762:Club foot, HP:0001680:Coarctation of aorta, HP:0000750:Delayed speech, HP:0000577:Exotropia, HP:0010862:Fine motor delay, HP:0002857:Genu valgum, HP:0002194:Gross motor delay, HP:0000821:Hypothyroidism, HP:0001249:Intellectual disability, HP:0000369:Low set ears, HP:0001256:Moderate learning difficulties, HP:0002518:Periventricular white matter abnormalities, HP:0002666:Pheochromocytom…	KMT2D	12-49421039-G-A	Heterozygous	NM_003482.3:c.14710C>T	p.Arg4904Ter	Pathogenic	Kabuki syndrome 1	147920	AD	Unknown
897	F	HP:0001233:2-3 or 4-5 toe syndactyly, HP:0001363:Craniosynostosis, HP:0000520:Exophthalmos, HP:0000356:External ear malformations, HP:0000364:Hearing abnormality, HP:0001377:Limited elbow extension, HP:0000960:Sacral dimple, HP:0001263:global developmental delay	FGFR2	10-123279562-C-A	Heterozygous	NM_022970.3:c.870G>T	p.Trp290Cys	Pathogenic	Pfeiffer syndrome	101600	AD	Assumed de novo
898	F	HP:0001155:Abnormality of the hand, HP:0000736:Attention problems, HP:0000431:Broad flat nasal bridge, HP:0001263:Delayed development, HP:0002553:High arched eyebrows, HP:0000821:Hypothyroidism, HP:0001513:Obesity, HP:0003510:Severe short stature, HP:0001256:learning difficulties, HP:0004322:short stature	TRIO	5-14397227-C-T	Heterozygous	NM_007118.3:c.4387C>T	p.Arg1463Ter	Pathogenic	Intellectual developmental disorder, autosomal dominant 63, with macrocephaly	618825	AD	Unknown
899	M	HP:0000431:Broad flat nasal bridge, HP:0001762:Club foot, HP:0000280:Coarse facial features, HP:0000851:Congenital hypothyroidism, HP:0002194:Delayed gross motor development, HP:0000750:Delayed speech, HP:0002219:Facial hypertrichosis, HP:0010862:Fine motor delay, HP:0000322:Short philtrum, HP:0000574:Thick eyebrow	ARID1B	6-157527816-T-TC	Heterozygous	NM_001346813.1:c.5667dup	p.Ser1891LysfsTer5	Pathogenic	Coffin-Siris syndrome 1	135900	AD	Unknown
901	F	HP:0001999:Facial dysmorphism, HP:0001508:Failure to thrive, HP:0000316:Hypertelorism, HP:0002444:Hypothalamic hamartoma, HP:0000821:Hypothyroidism, HP:0000252:Microcephaly, HP:0000347:Micrognathia, HP:0000826:Precocious puberty, HP:0002650:Scoliosis, HP:0003498:Short stature, disproportionate, HP:0001518:Small for gestational age, HP:0000325:Triangular face, HP:0001256:learning difficulties	CEP152	15-49059645-A-C	Heterozygous	NM_001194998.1:c.2034T>G	p.Tyr678Ter	Pathogenic	Microcephaly 9, primary, autosomal recessive	614852	AR	Inherited from mother
			CEP152	15-49089724-C-T	Heterozygous	NM_001194998.1:c.314G>A	p.Trp105Ter	Pathogenic	Microcephaly 9, primary, autosomal recessive	614852	AR	Inherited from father
920	F	HP:0000086:Ectopic kidney, HP:0001263:Global developmental delay, HP:0001290:Hypotonia, HP:0000508:Ptosis, HP:0001195:Single umbilical artery	PHF6	X-133527979-G-T	Heterozygous	NM_032458.3:c.415G>T	p.Glu139Ter	Pathogenic	Borjeson-Forssman-Lehmann syndrome	301900	XR	Assumed de novo
928	F	HP:0031134:Cor triatrium sinister, HP:0000750:Delayed speech, HP:0002376:Developmental regression, HP:0010862:Fine motor delay, HP:0002194:Gross motor delay, HP:0030958:Interventricular septum membranous part aneurysm, HP:0001511:Intrauterine growth retardation, HP:0003508:Short stature, proportionate	IL1RAPL1	X-29959783-TG-T	Heterozygous	NM_014271.4:c.1075del	p.Glu359AsnfsTer17	Likely pathogenic	Mental retardation, X-linked 21/34	300143	XR	Unknown
932	F	HP:0003498:Disproportionate short stature, HP:0001263:Global developmental delay	DNM1L	12-32884315-CTG-C	Heterozygous	NM_001278464.1:c.1266_1267del	p.Glu423GlyfsTer4	Pathogenic	Encephalopathy, lethal, due to defective mitochondrial peroxisomal fission 1	614388	AD/AR	Assumed de novo
933	F	HP:0001250:Epilepsy, HP:0001530:Mild postnatal growth retardation, HP:0001270:Motor developmental delay	PRRT2	16-29825015-G-GC	Heterozygous	NM_001256442.1:c.649dup	p.Arg217ProfsTer8	Pathogenic	Convulsions, familial infantile, with paroxysmal choreoathetosis	602066	AD	Inherited from father, incomplete penetrance
934	F	HP:0011968:Feeding difficulty, HP:0100807:Long fingers, HP:0010511:Long toe, HP:0001252:Muscular hypotonia, HP:0000316:Ocular hypertelorism, HP:0000767:Pectus excavatum, HP:0001763:Pes planus, HP:0011220:Prominent forehead, HP:0003758:Reduced subcutaneous fat, HP:0000098:Tall stature, HP:0001263:global developmental delay	MPZ	1-161276144-GC-G	Heterozygous	NM_000530.7:c.558del	p.Arg186SerfsTer66	Pathogenic	Hypomyelinating neuropathy, congenital, 2	618184	AD	Assumed de novo
935	F	HP:0002553:Arched eyebrows, HP:0001263:Global developmental delay, HP:0000369:Low set ears, HP:0001513:Obesity, HP:0001212:Persistent fetal fingertip pads, HP:0009904:Prominent ear helix, HP:0000582:Upslanting palpebral fissure	KMT2D	12-49420493-G-A	Heterozygous	NM_003482.3:c.15256C>T	p.Arg5086Ter	Pathogenic	Kabuki syndrome 1	147920	AD	Assumed de novo
936	F	HP:0001508:Failure to thrive, HP:0001263:Global developmental delay, HP:0002705:High arched palate, HP:0000316:Hypertelorism, HP:0001643:Persistent ductus arteriosus, HP:0003508:Proportionate short stature, HP:0012745:Short palpebral fissure, HP:0001518:Small for gestational age, HP:0005990:Thyroid hypoplasia	EP300	22-41572254-T-G	Heterozygous	NM_001429.3:c.4783T>G	p.Phe1595Val	Pathogenic	Rubinstein-Taybi syndrome 2	613684	AD	Assumed de novo
952	F	HP:0000086:Abnormal kidney location, HP:0001999:Dysmorphic facial features, HP:0001250:Epilepsy, HP:0008724:Hypoplasia of the ovary, HP:0000013:Hypoplasia of the uterus, HP:0001249:Intellectual disability, HP:0001643:Patent ductus arteriosus	WDR37	10-1130352-A-T	Heterozygous	NM_014023.4:c.406A>T	p.Ser136Cys	Likely pathogenic	Neurooculocardiogenitourinary syndrome	618652	AD	Assumed de novo
955	F	HP:0002804:Arthrogryposis multiplex congenita, HP:0001290:Hypotonia, HP:0001263:global developmental delay	COL6A3	2-238268730-C-T	Heterozygous	NM_004369.4:c.6282+1G>A		Pathogenic	Ullrich congenital muscular dystrophy 1	254090	AD/AR	Assumed de novo
957	M	HP:0000729:Autism or autism spectrum disorder, HP:0002188:Delayed CNS myelination, HP:0001263:Global developmental delay, HP:0003508:Proportionate short stature	COL9A2	1-40771386-C-A	Heterozygous	NM_001852.4:c.1107+1G>T		Likely pathogenic	Epiphyseal dysplasia, multiple, 2	600204	AD	Unknown
958	M	HP:0000729:Autism or autism spectrum disorder, HP:0000494:Downslanted palpebral fissures, HP:0007565:Multiple cafe-au-lait spots, HP:0000325:Triangular face	NF1	17-29665751-CACTT-C	Heterozygous	NM_001042492.3:c.6852_6855del	p.Tyr2285ThrfsTer5	Pathogenic	Neurofibromatosis-Noonan syndrome	601321	AD	Assumed de novo
962	F	HP:0001631:ASD, HP:0007898:Exudative retinopathy, HP:0001392:Liver disease, HP:0000252:Microcephaly, HP:0001250:Seizures, HP:0000750:Speech delay, HP:0000486:Strabismus	DYRK1A	21-38865393-TGA-T	Heterozygous	NM_001396.4:c.1027_1028del	p.Asp343TyrfsTer10	Likely pathogenic	Mental retardation, autosomal dominant 7	614104	AD	Unknown
963	F	HP:0000271:Abnormal facial features, HP:0002019:Constipation, HP:0002194:Delayed gross motor development, HP:0000750:Delayed speech and language development, HP:0000689:Dental malocclusion, HP:0003077:Hyperlipidemia, HP:0001249:Intellectual disability, HP:0000826:Precocious puberty, HP:0003508:Short stature, proportionate, HP:0001256:learning difficulties	KMT2A	11-118352648-C-T	Heterozygous	NM_001197104.1:c.3853C>T	p.Gln1285Ter	Likely pathogenic	Wiedemann-Steiner syndrome	605130	AD	Unknown
964	M	HP:0001233:2-3 or 4-5 toe syndactyly, HP:0010055:Abnormally broad great toes, HP:0001251:Ataxia, HP:0000957:Cafe au lait spots, HP:0001263:Delayed delayed psychomotor development, HP:0002194:Delayed gross motor development, HP:0000750:Delayed speech and language development, HP:0001332:Dystonia, HP:0003149:High urine uric acid level, HP:0001276:Hypertonia, HP:0001249:Intellectual disability, HP:0…	HPRT1	X-133609227-C-T	Hemizygous	NM_000194.2:c.151C>T	p.Arg51Ter	Pathogenic	Lesch-Nyhan syndrome	300322	XR	Inherited from mother
965	F	HP:0100021:Cerebral palsy, HP:0001249:Intellectual disability, HP:0000826:Precocious puberty	CTNNB1	3-41275121-C-A	Heterozygous	NM_001904.3:c.1287C>A	p.Cys429Ter	Likely pathogenic	Neurodevelopmental disorder with spastic diplegia and visual defects	615075	AD	Unknown
966	F	HP:0001250:Epilepsy, HP:0010862:Fine motor delay, HP:0002194:Gross motor delay, HP:0001249:Intellectual disability, HP:0000252:Microcephaly, HP:0001256:learning difficulties	RHOBTB2	8-22865223-C-T	Heterozygous	NM_015178.3: c.1465C>G	p.Arg489Gly	Pathogenic	Epileptic encephalopathy, early infantile, 64	618004	AD	Unknown
968	F	HP:0000518:Cataract, HP:0001273:Corpus callosum abnormality, HP:0000750:Deficiency of speech development, HP:0001263:Global developmental delay, HP:0002705:High arched palate, HP:0012734:Ketotic hypoglycemia, HP:0000400:Large ears, HP:0000369:Low set ears, HP:0001562:Oligohydramnios, HP:0002119:Ventriculomegaly	DDX3X	X-41203653-G-A	Heterozygous	NM_001356.4:c.1025+1G>A		Pathogenic	Intellectual developmental disorder, X-linked, syndrome, Snijders Blok type	300958	XD	Assumed de novo
969	F	HP:0000957:Cafe au lait spots, HP:0002194:Gross motor delay, HP:0001622:Prematurity	NF1	17-29553492-C-T	Heterozygous	NM_001042492.2:c.2041C>T	p.Arg681Ter	Pathogenic	Neurofibromatosis, type	162200	AD	Unknown
970	F	HP:0000750:Delayed speech, HP:0001250:Seizures	PCDH19	X-99663513-G-T	Heterozygous	NM_001184880.1:c.83C>A	p.Ser28Ter	Likely pathogenic	Epileptic encephalopathy, early infantile, 9	300088	AD	Unknown
971	M	HP:0000729:Autistic feature, HP:0000750:Delayed speech, HP:0002376:Developmental regression, HP:0002069:Generalized tonic-clonic seizures, HP:0002194:Gross motor delay, HP:0001249:Intellectual disability, HP:0000733:Stereotyped behavior, HP:0001256:learning difficulties	KDM6B	17-7749289-G-A	Heterozygous	NM_001080424.1:c.236+1G>A		Likely pathogenic	Neurodevelopmental disorder with coarse facies and mild distal skeletal abnormalities	618505	AD	Unknown
998	F	HP:0001273:Abnormality of the corpus callosum, HP:0002104:Apnea, HP:0001166:Arachnodactyly, HP:0001263:Delayed psychomotor development, HP:0008872:Feeding difficulties in infancy, HP:0001290:Hypotonia, HP:0001250:Seizures	TUBB3	16-90001998-G-C	Heterozygous	NM_006086.3:c.1139G>C	p.Arg380Pro	Likely pathogenic	Cortical dysplasia, complex, with other brain malformations 1	164039	AD	Unknown
1000	F	HP:0000729:Autistic feature, HP:0000957:Cafe au lait spots, HP:0000750:Delayed speech, HP:0002194:Gross motor delay, HP:0001249:Intellectual disability, HP:0001511:Intrauterine growth retardation, HP:0000252:Microcephaly, HP:0001622:Prematurity	NAA15	4-140278570-T-A	Heterozygous	NM_057175.3:c.1118T>A	p.Leu373Ter	Likely pathogenic	Mental retardation, autosomal dominant 50	617787	AD	Unknown
1005	M	HP:0002194:Delayed gross motor development, HP:0000750:Delayed speech, HP:0001332:Dystonia, HP:0001508:Failure to thrive, HP:0001290:Hypotonia, HP:0001249:Intellectual disability, HP:0001250:Seizures, HP:0001257:Spasticity, HP:0001256:learning difficulties	SLC16A2	X-73744558-C-T	Hemizygous	NM_006517.5:c.940C>T	p.Arg314Ter	Pathogenic	Allan-Herndon-Dudley syndrome	300523	XD/XR	Unknown
1006	F	HP:0000431:Broad flat nasal bridge, HP:0011222:Depressed glabella, HP:0002007:Frontal bossing, HP:0000260:Large anterior fontanelle, HP:0000256:Large head, HP:0003502:Mild short stature, HP:0001263:Motor and developmental delay, HP:0000384:Periauricular skin tag, HP:0000028:Undescended testis, HP:0000248:brachycephaly, HP:0001270:motor delay, HP:0004482:relatively large head, HP:0004322:short sta…	PUF60	8-144900218-CCTGCCCTATGTTGCTGGGT-C	Heterozygous	NM_078480.2:c.612_630del	p.Asn207ProfsTer3	Pathogenic	Verheij syndrome	615583	AD	Unknown
1007	M	HP:0000750:Delayed speech and language development, HP:0002194:Gross motor delay, HP:0001622:Prematurity	DNM1	9-130980542-C-T	Heterozygous	NM_001288739.1:c.194C>T	p.Thr65Ile	VUS	Developmental and epileptic encephalopathy 31	616346	AD	Assumed de novo
1008	F	HP:0000708:Behavioral disorders, HP:0001263:Global developmental delay, HP:0001249:Mental retardation, HP:0001270:Motor delay, HP:0001508:Poor weight gain, HP:0001250:Seizures, HP:0000252:Small head, HP:0000750:Speech and language delay	NRAS	1-115252191-T-C	Heterozygous	NM_002524.4:c.449A>G	p.Gln150Arg	Likely pathogenic	Noonan syndrome 6	613224	AD	Unknown
1012	F	HP:0000729:Autistic behavior, HP:0000750:Delayed speech and language development, HP:0007359:Focal seizures, HP:0001250:Intractable seizures	PRRT2	16-29825015-G-GC	Heterozygous	NM_001256442.1:c.649dup	p.Arg217ProfsTer8	Pathogenic	Convulsions, familial infantile, with paroxysmal choreoathetosis	602066	AD	Unknown
1013	M	HP:0040168:Afebrile seizures, HP:0001274:Agenesis of corpus callosum, HP:0000729:Autism or autism spectrum disorder, HP:0001270:Delay in motor development, HP:0001250:Epilepsy, HP:0002373:Febrile seizures, HP:0002056:Glabellar abnormality, HP:0001263:Global developmental delay, HP:0001249:Intellectual disability, HP:0000276:Long face, HP:0005280:Low nasal bridge, HP:0000733:Repetitive or self-inj…	MAP1B	5-71495911-CA-C	Heterozygous	NM_005909.4:c.6733del	p.Thr2245ProfsTer33	Likely pathogenic	Periventricular nodular heterotopia 9	618918	AD	Unknown
1014	M	HP:0001305:Dandy-walker anomaly, HP:0001270:Delay in motor development, HP:0002280:Enlarged cisterna magna, HP:0007068:Hypoplasia of inferior vermis, HP:0004322:Short stature	FGFR3	4-1805540-C-T	Heterozygous	NM_000142.4:c.1052C>T	p.Ser351Phe	Pathogenic	Hypochondroplasia	146000	AD	Unknown
1015	F	HP:0000646:Amblyopia, HP:0000750:Delayed language development, HP:0001270:Delayed motor development, HP:0001263:Global developmental delay, HP:0001250:Intractable seizures, HP:0012488:Intraventricular arachnoid cyst, HP:0000252:Microcephaly, HP:0001622:Preterm delivery, HP:0002187:Profound mental retardation, HP:0002119:Ventriculomegaly, HP:0002500:White matter abnormalities	TCF4	18-52896231-G-A	Heterozygous	NM_001243226.2:c.2032C>T	p.Arg678Ter	Pathogenic	Pitt-Hopkins syndrome	610954	AD	Unknown
1030	M	HP:0000729:autistic features, HP:0001249:intellectual disability, HP:0000750:speech delay, HP:0002162:posterior low hair line, HP:0001249:mental retardation, HP:0000729:autism spectrum disorder, HP:0001250:epilepsy, HP:0001250:seizures, HP:0000717:autism	KCNT1	9-138594123-GC-G	Heterozygous	NM_020822.2:c.20del	p.Ala7GlyfsTer48	Likely pathogenic	Epileptic encephalopathy, early infantile, 14	614959	AD	Unknown		1	1
1031	M	HP:0100660:dyskinesia, HP:0025228:kinesigenic, HP:0002072:chorea, HP:0001332:dystonia	PRRT2	16-29825015-G-GC	Heterozygous	NM_001256442.1:c.649dup	p.Arg217ProfsTer8	Pathogenic	Episodic kinesigenic dyskinesia 1	128200	AD	Unknown
1032	M	HP:0000998:hypertrichosis, HP:0000750:speech delay, HP:0001622:prematurity, HP:0001256:learning disability, HP:0001249:mental retardation, HP:0000252:microcephaly, HP:0001510:growth retardation, HP:0001263:developmental delay, HP:0001360:holoprosencephaly, HP:0004322:short stature, HP:0000824:growth hormone deficiency, HP:0001508:failure to thrive, HP:0002194:gross motor delay, HP:0010862:fine mo…	SMC3	10-112360282-A-C	Heterozygous	NM_005445.3:c.2513A>C	p.Lys838Thr	Likely pathogenic	Cornelia de Lange Syndrome 3	610759	AD	Assumed de novo
1033	M	HP:0000750:speech delay, HP:0000365:hearing loss, HP:0001256:learning disability, HP:0001249:mental retardation, HP:0045025:small palpebral fissures, HP:0001328:learning disability, HP:0001263:developmental delay, -:eye retraction, HP:0000324:facial asymmetry, HP:0000286:epicanthal fold, HP:0002033:poor sucking, HP:0002194:gross motor delay, HP:0010862:fine motor delay, HP:0001249:intellectual di…	CHD7	8-61655594-C-T	Heterozygous	NM_017780.3:c.1603C>T	p.Gln535Ter	Pathogenic	CHARGE syndrome	214800	AD	Assumed de novo
1034	M	HP:0009732:plexiform neurofibroma, HP:0009737:lisch nodules, HP:0000957:cafe au lait spots, HP:0001067:neurofibromatosis	NF1	17-29670077-CA-C	Heterozygous	NM_001042492.2:c.7115del	p.Lys2372SerfsTer24	Likely pathogenic	Neurofibromatosis, type 1	162200	AD	Unknown
1035	F	HP:0001263:developmental delay, HP:0001249:intellectual disability, HP:0001263:developmental regression, HP:0012469:infantile spasm, HP:0000750:speech delay, HP:0001250:seizure, HP:0001249:mental retardation, HP:0002376:developmental regression, HP:0002194:gross motor delay, HP:0010862:fine motor delay, HP:0001250:seizures	TBL1XR1	3-176771558-TA-T	Heterozygous	NM_001321194.1:c.204+2del		Likely pathogenic	Mental retardation, autosomal dominant 41	616944	AD	Unknown
1036	F	HP:0100716:self injury, HP:0001999:facial dysmorphism, HP:0001622:prematurity, HP:0001511:iugr, HP:0001250:seizures, HP:0000618:blindness, HP:0010864:severe mental retardation, HP:0008572:external ear malformation, HP:0000365:deafness, HP:0000750:speech delay, HP:0000648:optic atrophy, HP:0000365:hearing loss, HP:0000733:stereotypic behaviors, HP:0001249:mental retardation, HP:0002194:gross motor…	OTX2	14-57268786-A-T	Heterozygous	NM_001270524.1:c.537T>A	p.Tyr179Ter	Pathogenic	Retinal dystrophy, early-onset, with or without pituitary dysfunction	610125	AD	Unknown
1037	F	HP:0001276:hypertonia, HP:0000212:gum hypertrophy, HP:0001999:facial dysmorphism, HP:0001324:muscle weakness, HP:0001249:intellectual disability, HP:0000750:speech delay, HP:0002376:developmental regression, HP:0004322:short stature, HP:0011968:tube feeding, HP:0001250:seizure, HP:0002194:gross motor delay, HP:0010862:fine motor delay, HP:0001250:seizures	NAGLU	17-40695468-C-T	Homozygous	NM_000263.3:c.1444C>T	p.Arg482Trp	Pathogenic	Mucopolysaccharidosis type IIIB (Sanfilippo B)	252920	AR	Unknown
1038	F	HP:0004322:short stature, HP:0001999:facial dysmorphism, HP:0000365:hearing loss, HP:0001249:mental retardation, HP:0001249:intellectual disability, HP:0000750:speech delay, HP:0000369:low set ears, HP:0430008:accessory eyelid, HP:0045075:Sparse eyebrows, HP:0000465:Webbed neck	PTPN11	12-112891083-G-C	Heterozygous	NM_001330437.1:c.417G>C	p.Glu139Asp	Pathogenic	Noonan syndrome 1	163950	AD	Unknown
1039	F	HP:0010862:fine motor delay, HP:0001270:motor delay, HP:0000268:dolicocephaly, HP:0000750:speech delay, HP:0001249:mental retardation, HP:0001251:ataxia, HP:0002194:gross motor delay, HP:0000256:macrocephaly, HP:0001249:intellectual disability, HP:0001290:hypotonia	SETBP1	18-42533035-C-CA	Heterozygous	NM_015559.2:c.3731dup	p.Ala1245GlyfsTer10	Pathogenic	Mental retardation, autosomal dominant 29	616078	AD	Assumed de novo
1040	M	HP:0002376:developmental regression, HP:0200134:epileptic encephalopathy, HP:0001250:seizures, HP:0012469:infantile spasm, HP:0011097:west syndrome	SCN2A	2-166245633-G-A	Heterozygous	NM_021007.2:c.5317G>A	p.Ala1773Thr	Pathogenic	Epileptic encephalopathy, early infantile, 11	613721	AD	Assumed de novo
1041	M	HP:0002659:bone fractures, HP:0000365:hearing loss, HP:0000973:skin laxity, HP:0011675:arrhythmia, HP:0001263:global developmental delay	ATP7A	X-77271309-G-T	Hemizygous	NM_001282224.1:c.2323G>T	p.Gly775Ter	Likely pathogenic	Occipital horn syndrome	304150	XR	Unknown
1042	F	HP:0410317:increased urinary 3-methylhistidine, HP:0001250:seizures, HP:0003112:abnormality of serum amino acid level	PRRT2	16-29825015-G-GC	Heterozygous	NM_001256443.1:c.649dup	p.Arg217ProfsTer8	Pathogenic	Seizures, benign familial infantile, 2	605751	AD	Inherited from father, incomplete penetrance
1043	M	HP:0001371:contractures, HP:0001263:global developmental delay, HP:0001631:atrial septal defect, HP:0001171:claw hand, HP:0001249:mental retardation, HP:0001762:club foot, HP:0011675:arrhythmia, HP:0000750:speech delay, HP:0001642:pulmonary valve stenosis, HP:0000202:cleft lip/palate, HP:0002194:gross motor delay, HP:0001249:intellectual disability	NAA15	4-140262148-G-A	Heterozygous	NM_057175.3:c.327G>A	p.Trp109Ter	Likely pathogenic	Mental retardation, autosomal dominant 50	617787	AD	Inherited from mother, incomplete penetrance
1044	M	HP:0001999:Dysmorphic facial features, HP:0000501:Glaucoma, HP:0001263:Global development delay, HP:0001249:Intellectual disability, HP:0001249:Mental retardation, HP:0001263:Motor and developmental delay, HP:0007766:Optic disc hypoplasia, HP:0001250:epilepsy, HP:0000347:hypoplastic mandible, HP:0001249:mental retardation, HP:0000307:pointed chin, HP:0002650:scoliosis, HP:0008551:Microtia	NFIX	19-13136048-AAGGACATCCGGCCCGAGTTCCGCG-A	Heterozygous	NM_001271043.2:c.271_294del	p.Ile91_Asp98del	Likely pathogenic	Marshall-Smith syndrome	602535	AD	Assumed de novo
1045	M	HP:0000729:Autism or autistic features, HP:0000280:Coarse facial features, HP:0001263:Global developmental delay, HP:0000034:Hydrocele, HP:0000369:Low set ears, HP:0000486:Strabismus	ASXL3	18-31324711-T-A	Heterozygous	NM_030632.2:c.4899T>A	p.Tyr1633Ter	Pathogenic	Bainbridge-Ropers syndrome	615485	AD	Assumed de novo
1046	M	HP:0001631:Atrial septal defect, HP:0000193:Bifid uvula, HP:0001263:Delayed developmental milestones, HP:0000750:Delayed language, HP:0011333:Hypoplasia of depressor angula oris muscle	CLTC	17-57763064-C-G	Heterozygous	NM_001288653.1:c.4734C>G	p.Tyr1578Ter	Likely pathogenic	Mental retardation, autosomal dominant 56	617854	AD	Unknown
1051	F	HP:0001250:seizures, HP:0001999: abnormal facial shape, HP:0000307:pointed chin, HP:0000414:Bulbous nose, HP:0001249: intellectual disability, HP:0100753:schizophrenia, HP:0000729:autistic behavior, HP:0000733:sterotypy, HP:0000601:hypotelorism	SETD1A	16-30992057-CAG-C	Heterozygous	NM_014712.2:c.4582-2_4582-1del		Likely pathogenic	Neurodevelopmental disorder with speech impairment and dysmorphic facies	619056	AD	Unknown
1053	F	HP:0001263:Global developmental delay, HP:0000960:Sacral dimple	ZNF292	6-87967203-G-GT	Heterozygous	NM_015021.3:c.3862dup	p.Ser1288PhefsTer6	Likely pathogenic	Intellectual developmental disorder, autosomal dominant 63	619188	AD	Unknown
1055	F	HP:0001251:Ataxia, HP:0001371:Flexion contracture, HP:0010862:Delayed fine motor development, HP:0002194:Delayed gross motor development, HP:0001290:Generalized hypotonia, HP:0000252:Microcephaly, HP:0001257:Spasticity	CTNNB1	3-41278130-A-AT	Heterozygous	NM_001904.4:c.2008dup	p.Tyr670LeufsTer8	Pathogenic	Neurodevelopmental disorder with spastic diplegia and visual defects	615075	AD	Unknown
1056	F	HP:0001999:Facial dysmorphism, HP:0010862:Delayed fine motor development, HP:0002194:Delayed gross motor development, HP:0000750: Delayed speech and language development, HP:0001263:Global developmental delay, HP:0001249:Intellectual disability, HP:0000365:Hearing impairment, HP:0001510:Growth delay, HP:0001156:Brachydactyly, HP:0000678:Dental crowding, HP:0001513:Obesity, HP:0000311:Round face, …	AFF4	5-132269984-C-T	Heterozygous	NM_014423.4:c.773G>A	5-132269984-C-T	Likely pathogenic	CHOPS syndrome	616368	AD	Assumed de novo
