# Supplementary material for: Diagnostic performance of automated, streamlined, daily updated exome analysis in patients with neurodevelopmental delay
Source: Mol Med. 2022 Mar 26;28:38. doi: 10.1186/s10020-022-00464-x (PMC8962085; doi:10.1186/s10020-022-00464-x)
Supplement: Supplementary file 4 — Additional file 4: Table S4. Detailed information on patients with inconclusive result. [file 10020_2022_464_MOESM4_ESM.xlsx]

## Sheet: Supplementary Table 3
Table S4. Detailed information on patients with inconclusive reuslt
bold: novel variant, abbreviation: M, male; F, female; HPO, human phenotype ontology; HGVS, human genome variation society; ACMG, american college of medical genetics
ID	Sex	HPO term	Gene	Genomic position	Zygosity	HGVS c.	HGVS p.	ACMG classification	Suspected molecular diagnosis	OMIM	Inheritance	Allelic origin	Note
25	M	HP:0012110:vermian and pontine hypoplaysia, HP:0001680:coarctation of aorta, HP:0000369:low set ears, HP:0002575:tracheoesophageal fistula, HP:0000341:narrow forehead, HP:0000492:eyelid fullness, HP:0001999:facial dysmorphism, HP:0000912:sprengel deformity, HP:0007946:downslanting palpebral filsure, HP:0001007:hirsutism, HP:0000470:short neck, HP:0002032:esophageal atresia	CHD7	8-61728935-T-A	Heterozygous	NM_017780.3:c.2499-11T>A		VUS	CHARGE syndrome	214800	AD	Unknown	Inconclusive result-VUS
39	M	HP:0001249:Intellectual disability, HP:0001256:Learning disability, mild, HP:0001249:Mental retardation, HP:0000252:Microcephaly, HP:0001548:Overgrowth, HP:0000750:Speech delay	CUL3	2-225379485-C-T	Heterozygous	NM_003590.5:c.383G>A	p.Arg128His	VUS	Neurodevelopmental disorder with or without autism or seizures	619239	AD	Unknown	Inconclusive result-VUS
42	M	HP:0001719:DORV, HP:0001999:Facial dysmorphism, HP:0000998:Hypertrichosis, HP:0000637:Long palpebral fissure, HP:0000369:Low set ears, HP:0000308:Retromicrognathia, HP:0001838:Rocker bottom foot, HP:0000470:Short neck	FBXO11	2-48066912-T-C	Heterozygous	NM_001190274.1:c.233-4A>G		VUS	Intellectual developmental disorder with dysmorphic facies and behavioral abnormalities	618089	AD	Unknown	Inconclusive result-VUS
57	M	HP:0002539:Cortical dysplasia, HP:0010862:Fine motor delay, HP:0002194:Gross motor delay, HP:0007206:Hemimegalencephaly, HP:0001511:IUGR, HP:0001249:Intellectual disability, HP:0001256:Learning disability, mild, HP:0001250:Seizures, HP:0000750:Speech delay	EP300	22-41536244-G-A	Heterozygous	NM_001429.4:c.1861G>A	p.Glu621Lys	VUS	Rubinstein-Taybi syndrome 2	613684	AD	Unknown	Inconclusive result-VUS
67	M	HP:0001643:pda, HP:0001328:learning disability, HP:0010862:fine motor delay, HP:0002194:gross motor delay, HP:0010461:ambigous genitalia, HP:0003455:very long chain fatty acid, HP:0000750:speech delay, HP:0001290:hypotonia, HP:0001510:growth retardation, HP:0000337:broad forehead, HP:0004322:short stature, HP:0000952:prolonged jaundice, HP:0001508:failure to thrive, HP:0000347:micrognathia, HP:00…	FGFR1	8-38279390-C-T	Heterozygous	NM_001174067.1:c.1099G>A	p.Ala367Thr	VUS	Osteoglophonic dysplasia	166250	AD	Unknown	Inconclusive result-VUS
81	F	HP:0002194:gross motor delay, HP:0410030:cleft lip and palate, HP:0000238:hydrocephaly, HP:0000347:micrognathia, HP:0001290:hypotonia, HP:0000365:hearing loss	COL11A1	1-103455115-AACCATCTTC-A	Heterozygous	NM_080629.2:c.2380_2388del	p.Glu794_Gly796del	VUS	Marshall Syndrome	154780	AD	Inherited from asymptomatic mother	Inconclusive result-VUS
103	M	HP:0001320:cerebellar vermis hypoplasia, HP:0000089:kidney hypoplasia, HP:0000601:hypotelorism, HP:0001629:ventricular septum defects (vsd), HP:0001360:holoprosencephaly, HP:0001508:failure to thrive, HP:0000347:micrognathia, HP:0000256:macrocephaly, HP:0001511:iugr, HP:0001274:agenesis of the corpus callosum, HP:0000124:renal tubulopathy	TMEM94	17-73493219-C-T	Heterozygous	NM_001321148.1:c.3377C>T	p.Pro1126Leu	VUS	Intellectual developmental disorder with cardiac defects and dysmorphic facies	618316	AR	Inheritted from mother	Inconclusive result-VUS
			TMEM94	17-73491682-G-A	Heterozygous	NM_001321148.1:c.2932G>A	p.Val978Met	VUS	Intellectual developmental disorder with cardiac defects and dysmorphic facies	618316	AR	Inherited from father	Inconclusive result-VUS
105	F	HP:0001399:hepatic failure, HP:0003128:lactic acidemia, HP:0002910:elevated transaminases, HP:0002490:Increased CSF lactate	ATAD3A	1-1469426-C-T	Heterozygous	NM_018188.3:c.1879C>T	p.Arg627Cys	VUS	Pontocerebellar hypoplasia, hypotonia, and respiratory insufficiency syndrome, neonatal lethal	618810	AR	Unknown	Inconclusive result-VUS
			ATAD3A	1-1463179-G-A	Heterozygous	NM_018188.3:c.1586G>A	p.Arg529Gln	VUS	Pontocerebellar hypoplasia, hypotonia, and respiratory insufficiency syndrome, neonatal lethal	618810	AR	Unknown	Inconclusive result-VUS
108	F	HP:0001638:cardiomyopathy, HP:0002194:gross motor delay	MYLK2	20-30419659-G-A	Heterozygous	NM_033118.3:c.1577+1G>A		VUS	Cardiomyopathy, familial hypertrophic, 1	192600	AD	Inherited from mother	Inconclusive result-VUS
120	Female	HP:0001762:club foot, HP:0001511:iugr, HP:0000278:retrognathia, HP:0002194:gross motor delay, HP:0001371:contractures	CHRM1	11-62677299-A-G	Heterozygous	NM_000738.2:c.1274T>C	p.Phe425Ser	VUS	CHRM1-related neurodevelopmental disorder	PMID:34212451	AD	Unknown	Inconclusive result-VUS
134	M	HP:0002538:cortex thinning, HP:0002500:subcortical white matter change, HP:0002194:gross motor delay, HP:0000750:speech delay, HP:0001328:learning disability, HP:0002500:subcortical white matter change, HP:0001328:learning disability, HP:0002538:cortex thinning, HP:0000256:macrocephaly, HP:0001249:intellectual disability, HP:0010862:fine motor delay	CNKSR2	X-21613102-CAGA-C	Hemizygous	NM_014927.4:c.1844_1846del	p.Glu615del	VUS	Mental retardation, X-linked, syndromic, Houge type	301008	XD/XR	Inherited from asymptomatic mother	Inconclusive result-VUS
189	M	HP:0001263:delayed development, HP:0001999:facial dysmorphism, HP:0000411:prominent ears, HP:0001510:growth retardation, HP:0000750:speech delay, HP:0009237:short fifth fingers, HP:0001511:iugr, HP:0001508:failure to thrive, HP:0002194:gross motor delay, HP:0000256:macrocephaly, HP:0001249:intellectual disability, HP:0010862:fine motor delay, HP:0002650:scoliosis	FLNA	X-153578438-C-T	Hemizygous	NM_001110556.1:c.7294G>A	p.Val2432Met	VUS	FG Syndrome	300321	XD/XR	Inherited from asymptomatic mother	Inconclusive result-VUS
204	M	HP:0006970:periventricular leukomalacia, HP:0001249:mental retardation, HP:0000750:speech delay, HP:0002194:gross motor delay, HP:0000729:autistic features, HP:0012444:brain atrophy, HP:0001508:failure to thrive, HP:0010862:fine motor delay, HP:0001249:intellectual disability, HP:0001999:facial dysmorphism, HP:0001256:learning disability, HP:0001263:developmental regression, HP:0001298:encephalop…	MYH3	17-10535191-C-T	Heterozygous	NM_002470.3:c.5099G>A	p.Arg1700Gln	VUS	Arthrogryposis, distal, type 2A (Freeman-Sheldon)	193700	AD	Unknown	Inconclusive result-VUS
274	M	HP:0001332:dystonia, HP:0001257:spasticity, HP:0100660:dyskinesia	SGCE	7-94228201-A-C	Heterozygous	NM_001346713.1:c.1247T>G	p.Ile416Arg	VUS	Dystonia-11, myoclonic	159900	AD	Unknown	Inconclusive result-VUS
327	M	HP:0001511:iugr, HP:0000750:speech delay, HP:0001999:facial dysmorphism, HP:0000581:blepharophimosis	CLCN4	X-10182053-G-C	Hemizygous	NM_001830.3:c.1909G>C	p.Val637Leu	VUS	Raynaud-Claes syndrome	300114	XD	Inherited from asymptomatic mother	Inconclusive result-VUS
352	F	HP:0001257:spasticity, HP:0000252:microcephaly, HP:0001249:mental retardation, HP:0001510:growth retardation, HP:0000750:speech delay, HP:0004322:short stature, HP:0001258:spastic paraplegia, HP:0002415:leukodystrophy, HP:0002194:gross motor delay, HP:0010862:fine motor delay, HP:0001249:intellectual disability	CYP2U1	4-108871403-A-G	Heterozygous	NM_183075.2:c.1459A>G	p.Lys487Glu	VUS	Spastic paraplegia 56, autosomal recessive	615030	AR	Unknown	Inconclusive result-VUS
			CYP2U1	4-108866419-T-C	Heterozygous	NM_183075.2:c.784T>C	p.Cys262Arg	Likely pathogenic	Spastic paraplegia 56, autosomal recessive	615030	AR	Unknown	Inconclusive result-VUS
365	F	HP:0002194:gross motor delay, HP:0010862:fine motor delay, HP:0001263:delayed development, HP:0001249:mental retardation, HP:0001276:hypertonia, HP:0001328:learning disability, HP:0000729:autistic features, HP:0000252:microcephaly, HP:0000750:speech delay	CAMTA1	1-7731102-G-A	Heterozygous	NM_015215.3:c.2779+5G>A		VUS	Cerebellar ataxia, nonprogressive, with mental retardation	614756	AD	Unknown	Inconclusive result-VUS
411	Female	HP:0001251:Ataxia, HP:0001999:Facial dysmorphism, HP:0010862:Fine motor delay, HP:0002194:Gross motor delay, HP:0001290:Hypotonia, HP:0001249:Intellectual disability, HP:0000750:Speech delay, HP:0005280:flat nasal root, HP:0000316:hypertelorism, HP:0002883:hyperventilation	TRPM3	9-73213379-C-T	Heterozygous	NM_001007471.2:c.2968G>A	p.Val990Met	Pathogenic	TRPM3-related intellectual disabilities with epilepsy	PMID:31278393	AD	Unknown	Inconclusive result-candidate gene
432	F	HP:0002134:Abnormality of the basal ganglia, HP:0002553:Arched eyebrows, HP:0000414:Bulbous nose, HP:0001371:Contractures, HP:0001263:Delayed development, HP:0003498:Disproportionate short stature, HP:0001999:Facial dysmorphism, HP:0001508:Failure to thrive, HP:0010862:Fine motor delay, HP:0002007:Frontal bossing, HP:0002194:Gross motor delay, HP:0000365:Hearing loss, HP:0002705:High arched palat…	YY1	14-100743798-A-G	Heterozygous	NM_003403.4:c.1106A>G	p.Asn369Ser	VUS	Gabriele-de Vries syndrome	617557	AD	Unknown	Inconclusive result-VUS
506	M	HP:0010862:Fine motor delay, HP:0002194:Gross motor delay, HP:0001249:Intellectual disability, HP:0000750:Speech delay, HP:0006934:congenital nystagmus	FRMD7	X-131228179-T-C	Hemizygous	NM_194277.2:c.285-12A>G		VUS	Nystagmus, infantile periodic alternating, X-linked	310700	XD	Inherited from asymptomatic mother	Inconclusive result-VUS
514	Female	HP:0001631:Atrial septal defect, HP:0001263:Delayed development, HP:0010862:Fine motor delay, HP:0002194:Gross motor delay, HP:0001249:Intellectual disability, HP:0000256:Macrocephaly, HP:0001622:Prematurity, HP:0001257:Spasticity, HP:0000750:Speech delay	EBF3	10-131760473-C-T	Heterozygous	NM_001005463.3:c.373G>A	p.Asp125Asn	VUS	Hypotonia, ataxia, and delayed development syndrome	617330	AD	Unknown	Inconclusive result-VUS
562	M	HP:0001263:developmental delay, HP:0007018:adhd, HP:0012825:mild, HP:0002194:gross motor delay, HP:0001250:epilepsy, HP:0001250:seizures, HP:0001290:hypotonia, HP:0001562:oligohydramnios	SLC2A1	1-43394951-G-A	Heterozygous	NM_006516.2:c.902C>T	p.Ala301Val	VUS	GLUT1 deficiency syndrome 1, infantile onset, severe	606777	AD	Mother: not carrier, fahter unavaliable	Inconclusive result-VUS
583	F	HP:0001250:seizures, HP:0001249:intellectual disability, HP:0007165:periventricular heterotopia	TBR1	2-162279875-C-A	Heterozygous	NM_006593.3:c.1191-5C>A		VUS	Intellectual developmental disorder with autism and speech delay	606053	AD	Unknown	Inconclusive result-VUS
588	M	HP:0000750:speech delay, HP:0002194:gross motor delay, HP:0010862:fine motor delay, HP:0001250:seizures, HP:0001263:global developmental delay	KCNQ5	6-73332243-G-T	Heterozygous	NM_001160133.1:c.326G>T	p.Arg109Leu	VUS	Mental retardation, autosomal dominant 46	617601	AD	Unknown	Inconclusive result-VUS
598	M	HP:0002987:elbow flexion contracture, HP:0005830:flexion contracture of toe, HP:0001263:developmental delay, HP:0030890:hyperintensity of cerebral white matter on mri, HP:0001250:epilepsy, HP:0012785:flexion contracture of finger	ATRX	X-76872186-T-C	Hemizygous	NM_000489.4:c.5461A>G	p.Thr1821Ala	VUS	Mental retardation-hypotonic facies syndrome, X-linked	309580	XR	Inherited from asymptomatic mother	Inconclusive result-VUS
644	F	HP:0001631:atrial septal defect, HP:0001999:facial dysmorphism, HP:0006970:periventricular leukomalacia, HP:0001622:prematurity, HP:0001249:mental retardation, HP:0001250:epilepsy, HP:0002119:ventriculomegaly, HP:0012444:brain atrophy, HP:0000821:hypothyroidism, HP:0000750:speech delay, HP:0000263:acrocephaly, HP:0001250:seizures, HP:0002194:gross motor delay, HP:0002705:high arched palate, HP:00…	SPTAN1	9-131375660-G-A	Heterozygous	NM_001130438.2:c.5044G>A	p.Val1682Met	VUS	Epileptic encephalopathy, early infantile, 5	613477	AD	Unknown	Inconclusive result-VUS
674	M	HP:0000494:Downslanted palpebral fissures, HP:0001249:Intellectual disability, HP:0001601:Laryngomalacia, HP:0000369:Low set ears, HP:0001655:Patent foramen ovale, HP:0001622:Prematurity, HP:0000407:Sensorineural hearing loss, HP:0000750:Speech delay, HP:0004876:Spontaneous neonatal pneumothorax, HP:0001770:Toe syndactyly, HP:0001263:delayed development	SMARCC1	3-47663781-CAAGA-CG	Heterozygous	NM_003074.4:c.2693_2696delTCTTinsC	p.Leu898_Leu899delinsPro	Likely pathogenic	SMARCC1-related neurodevelopmental disorder	PMID:29360170	AD	Assumed de novo	Inconclusive result-candidate gene
701	F	HP:0001371:contractures, HP:0010862:fine motor delay, HP:0001257:spasticity, HP:0001371:contracture, HP:0001256:learning disability, HP:0001249:intellectual disability, HP:0000252:microcephaly, HP:0000750:speech delay, HP:0012835:left, HP:0001249:mental retardation, HP:0002194:gross motor delay, HP:0001250:epilepsy, HP:0001250:seizures, HP:0001274:agenesis of the corpus callosum	PDHA1	X-19371280-G-C	Heterozygous	NM_001173454.1:c.613G>C	p.Val205Leu	VUS	Pyruvate dehydrogenase E1-alpha deficienc	312170	XD	Unknown	Inconclusive result-VUS
703	F	HP:0002376:developmental regression, HP:0001250:seizures, HP:0001256:learning disability, HP:0001263:developmental regression, HP:0001328:learning disability, HP:0002376:developmental regression, HP:0001328:learning disability, HP:0001250:seizure, HP:0001250:seizures	POLR2A	17-7404118-A-T	Heterozygous	NM_000937.4:c.1832A>T	p.Asp611Val	VUS	Neurodevelopmental disorder with hypotonia and variable intellectual and behavioral abnormalities	618603	AD	Unknown	Inconclusive result-VUS
724	M	HP:0001250:seizures, HP:0002079:thin corpus callosum	DYNC1H1	14-102505353-G-A	Heterozygous	NM_001376.4:c.11222G>A	p.Arg3741His	VUS	Mental retardation, autosomal dominant 13	614563	AD	Unknown	Inconclusive result-VUS
727	M	HP:0010862:fine motor delay, HP:0006970:periventricular leukomalacia, HP:0001250:seizures, HP:0000750:speech delay, HP:0002194:gross motor delay, HP:0001250:epilepsy, HP:0001249:intellectual disability	GLDC	9-6587265-A-C	Heterozygous	NM_000170.2:c.1726T>G	p.Phe576Val	VUS	Glycine encephalopathy	605899	AR	Unknown	Inconclusive result-VUS
			GLDC	9-6550820-A-C	Heterozygous	NM_000170.2:c.2552T>G	p.Leu851Arg	VUS	Glycine encephalopathy	605899	AR	Unknown	Inconclusive result-VUS
729	M	HP:0001250:seizure	GABRG2	5-161524689-C-T	Heterozygous	NM_198903.2:c.373C>T	p.Arg125Cys	VUS	Febrile seizures, familial, 8	607681	AD	Unknown	Inconclusive result-VUS
730	F	HP:0001622:prematurity, HP:0000821:hypothyroidism, HP:0000750:speech delay, HP:0001250:seizure, HP:0001250:epilepsy, HP:0001250:seizures	SCN1A	2-166908386-G-T	Heterozygous	NM_001202435.1:c.807C>A	p.Phe269Leu	VUS	Epilepsy, generalized, with febrile seizures plus, type 2	604403	AD	Unknown	Inconclusive result-VUS
752	M	HP:0000750:speech delay, HP:0001249:mental retardation, HP:0002194:gross motor delay, HP:0010862:fine motor delay, HP:0001249:intellectual disability	KCNMA1	10-78709021-G-A	Heterozygous	NM_001271519.1:c.2423C>T	p.Pro808Leu	VUS	Liang-Wang syndrome	618729	AD	Unknown	Inconclusive result-VUS
761	F	HP:0002539:Cortical dysplasia, HP:0010862:Fine motor delay, HP:0002194:Gross motor delay, HP:0001249:Intellectual disability, HP:0000252:Microcephaly, HP:0001562:Oligohydramnios, HP:0001250:Seizures, HP:0000750:Speech delay	COL4A2	13-111121573-G-C	Heterozygous	NM_001846.4:c.2105G>C	p.Gly702Ala	VUS	Brain small vessel disease 2	614483	AD	Unknown	Inconclusive result-VUS
785	M	HP:0000717:Autism, HP:0001263:Global developmental delay, HP:0001250:epilepsy	HUWE1	X-53564513-T-C	Hemizygous	NM_031407.7:c.12137+4A>G		VUS	TRIGONOCEPHALY WITH SHORT STATURE AND DEVELOPMENTAL DELAY	314320	XR	Unknown	Inconclusive result-VUS
805	M	HP:0001263:Developmental delay, HP:0001999:Facial dysmorphism, HP:0001508:Failure to thrive, HP:0002857:Genu valgum, HP:0000252:Microcephaly, HP:0001627:Congenital heart defect	SOS1	2-39250280-T-C	Heterozygous	NM_005633.3:c.1289A>G	p.Asp430Gly	VUS	Noonan syndrome 4	610733	AD	Inherited from mother's symptom is: unknown	Inconclusive result-VUS
808	M	HP:0000028:Cryptorchidism, HP:0002857:Genu valgum, HP:0000508:Ptosis, HP:0002650:Scoliosis, HP:0000465:Webbed neck, HP:0000365:Hearing impairment, HP:0001298:Encephalopathy	HUWE1	X-53603857-T-C	Hemizygous	NM_031407.6:c.5884+3A>G		VUS	Mental retardation, X-linked syndromic, Turner type	309590	XD	Unknown	Inconclusive result-VUS
820	M	HP:0001999:DYSMORPHISM, HP:0001263:Developmental delay, HP:0000256:Macrocephaly, HP:0011800:Midface hypoplasia, HP:0000322:Short philtrum	KMT2D	12-49430967-A-ATGCACATGGAAGGTGGCATGG	Heterozygous	NM_003482.3:c.10151_10171dup	p.Thr3384_Cys3390dup	VUS	Kabuki syndrome 1	147920	AD	Unknown	Inconclusive result-VUS
825	M	HP:0001552:Barrel chest, HP:0000316:Hypertelorism, HP:0000369:Lowset ears, HP:0000508:Ptosis, HP:0000358:Rotated ears, HP:0000331:Small chin, HP:0000325:Triangular face, HP:0030084:clinodactyly, HP:0000028:cryptorchidism, HP:0001004:lymphedema	COL11A1	1-103400666-G-C	Heterozygous	NM_080629.2:c.3478C>G	p.Pro1160Ala	VUS	Fibrochondrogenesis 1	228520	AR	Unknown	Inconclusive result-VUS
			COL11A1	1-103444283-G-A	Heterozygous	NM_080629.2:c.2771C>T	p.Pro924Leu	VUS	Fibrochondrogenesis 1	228520	AR	Unknown	Inconclusive result-VUS
835	F	HP:0002283:Diffuse brain atrophy, HP:0001263:Global developmental delay, HP:0000365:Hearing loss, HP:0001250:Intractable seizures, HP:0000648:Optic nerve atrophy	ACO2	22-41907934-G-A	Heterozygous	NM_001098.2:c.487G>A	p.Val163Met	VUS	Infantile cerebellar-retinal degeneration	614559	AR	Unknown	Inconclusive result-VUS
			ACO2	22-41914576-G-A	Heterozygous	NM_001098.2:c.1032G>A	p.Glu344	VUS	Infantile cerebellar-retinal degeneration	614559	AR	Unknown	Inconclusive result-VUS
839	M	HP:0001263:Delayed development, HP:0005280:Flat nasal bridge, HP:0000276:Long face, HP:0000766:Pectus excavatum or carinatum, HP:0003508:Proportionate short stature	KANSL1	17-44109491-AG-A	Heterozygous	NM_001193466.1:c.3011del	p.Pro1004LeufsTer10	VUS	Koolen-De Vries syndrome	610443	AD	Unknown	Inconclusive result-VUS
844	M	HP:0000750:Delayed speech and language development, HP:0000752:Hyperactive behavior	NR2F1	5-92924075-G-A	Heterozygous	NM_005654.5:c.916G>A	p.Val306Met	VUS	Bosch-Boonstra-Schaaf optic atrophy syndrome	615722	AD	Unknown	Inconclusive result-VUS
846	M	HP:0001263:Global developmental delay, HP:0008936:Truncal hypotonia	USP9X	X-41073821-G-T	Hemizygous	NM_001039590.2:c.5190G>T	p.Arg1730Ser	VUS	Mental retardation, X-linked 99	300919	XD	Unknown	Inconclusive result-VUS
860	F	HP:0000172:Abnormality of the uvula, HP:0000750:Delayed speech and language development, HP:0000252:Microcephaly, HP:0008551:Small ears, HP:0000486:Strabismus	USP9X	X-41060505-T-C	Heterozygous	NM_001039590.3:c.4796T>C	p.Met1599Thr	VUS	Mental retardation, X-linked 99, syndromic, feM-restricted	300968	XD	Unknown	Inconclusive result-VUS
867	M	HP:0000729:Autism or autism spectrum disorder, HP:0000750:Delayed speech, HP:0001249:Intellectual disability, HP:0000733:Stereotyped behavior, HP:0001256:learning difficulties	NAA15	4-140258005-C-A	Heterozygous	NM_057175.3:c.143C>A	p.Thr48Asn	VUS	Mental retardation, autosomal dominant 50	617787	AD	Unknown	Inconclusive result-VUS
873	F	HP:0000750:Delayed speech, HP:0001510:Growth retardation, HP:0000365:Hearing defect, HP:0000316:Hypertelorism, HP:0001256:learning difficulties	MED13L	12-116408488-C-T	Heterozygous	NM_015335.4:c.5978G>A	p.Cys1993Tyr	VUS	Mental retardation and distinctive facial features with or without cardiac defects	616789	AD	Unknown	Inconclusive result-VUS
885	F	HP:0002019:Constipation, HP:0001999:Facial dysmorphism, HP:0001508:Failure to thrive, HP:0010862:Fine motor delay, HP:0002572:Frequent vomiting, HP:0002194:Gross motor delay, HP:0000316:Hypertelorism, HP:0000836:Hyperthyroidism, HP:0001249:Intellectual disability, HP:0011834:Moyamoya phenomenon, HP:0000083:Renal insufficiency, HP:0000750:Speech delay	KDM1A	1-23405516-C-T	Heterozygous	NM_001009999.2:c.1901C>T	p.Thr634Met	VUS	Cleft palate, psychomotor retardation, and distinctive facial features	616728	AD	Unknown	Inconclusive result-VUS
893-1	M	HP:0012450:Chronic constipation, HP:0000750:Delayed speech and language development, HP:0001999:Facial dysmorphism, HP:0001508:Failure to thrive, HP:0001263:Global developmental delay, HP:0000821:Hypothyroidism, HP:0001249:Intellectual disability, HP:0001256:Learning disability, mild, HP:0000256:Macrocephaly, HP:0003510:Severe short stature, HP:0001750:Single ventricle	TLK2	17-60613531-C-T	Heterozygous	NM_001284333.1:c.364C>T	p.Arg122Ter	Pathogenic	Mental retardation, autosomal dominant 57	618050	AD	Unknown	Inconclusive result-VUS
			SHROOM4	X-50341265-C-T	Hemizygous	NM_020717.3:c.4212+1G>A		Likely pathogenic	Stocco dos Santos X-linked mental retardation syndrome	300434	XR	Unknown	Inconclusive result-VUS
893-2	M	HP:0000729:Autism spectrum disorder, HP:0000750:Delayed speech, HP:0001508:Failure to thrive, HP:0010862:Fine motor delay, HP:0001263:Global developmental delay, HP:0002194:Gross motor delay, HP:0001510:Growth retardation, HP:0000316:Hypertelorism, HP:0001249:Intellectual disability, HP:0001249:Mental retardation, HP:0000574:Thick eyebrow, HP:0000431:Wide nasal bridge, HP:0001256:learning difficu…	TLK2	17-60613531-C-T	Heterozygous	NM_001284333.1:c.364C>T	p.Arg122Ter	Pathogenic	Mental retardation, autosomal dominant 57	618050	AD	Unknown	Inconclusive result-VUS
			SHROOM4	X-50341265-C-T	Hemizygous	NM_020717.3:c.4212+1G>A		Likely pathogenic	Stocco dos Santos X-linked mental retardation syndrome	300434	XR	Unknown	Inconclusive result-VUS
893-3	F	HP:0000729:Autism spectrum disorder, HP:0000455:Broad nasal tip, HP:0000750:Delayed speech, HP:0010862:Fine motor delay, HP:0005280:Flat nasal bridge, HP:0000319:Flat philtrum, HP:0001510:Growth retardation, HP:0001249:Intellectual disability, HP:0003508:Proportionate short stature, HP:0001256:learning difficulties	SHROOM4	X-50341265-C-T	Heterozygous	NM_020717.3:c.4212+1G>A		Likely pathogenic	Stocco dos Santos X-linked mental retardation syndrome	300434	XR	Unknown	Inconclusive result-VUS
900	Female	HP:0000729:Autism or autism spectrum disorder, HP:0001268:Intellectual deterioration, HP:0002376:Neurodevelopmental regression, HP:0000786:Primary amenorrhea, HP:0001250:Seizures, HP:0003510:Severe short stature, HP:0012171:Stereotypical hand wringing	SPTBN1	2-54880876-G-A	Heterozygous	NM_003128.2:c.5708G>A	p.Arg1903His	VUS	Developmental delay, impaired speech, and behavioral abnormalities	619475	AD	Unknown	Inconclusive result-VUS
902	F	HP:0000750:Delayed speech, HP:0001298:Encephalopathy, HP:0010862:Fine motor delay, HP:0001249:Intellectual disability, HP:0001763:Pes planus, HP:0002650:Scoliosis, HP:0001250:Seizures, HP:0001256:learning difficulties	SLC2A1	1-43394892-T-G	Heterozygous	NM_006516.2:c.961A>C	p.Thr321Pro	VUS	GLUT1 deficiency syndrome 1, infantile onset, severe	606777	AD	Unknown	Inconclusive result-VUS
919	F	HP:0010862:Fine motor delay, HP:0000750:Impaired speech and language development, HP:0001249:Intellectual disability, HP:0001250:Seizures, HP:0001256:learning difficulties	SCAMP	15-75311154-G-T	Heterozygous	NM_001178111.2:c.538G>T	p.Gly180Trp	Likely pathogenic	SCAMP5-related severe neurodevelopmental disorder with seizures	PMID:33390987	AD	Unknown	Inconclusive result-candidate gene
923	F	HP:0000708:Behavior problems, HP:0000750:Delayed speech, HP:0000821:Hypothyroidism, HP:0001249:Intellectual disability, HP:0001511:Intrauterine growth retardation, HP:0000012:Overactive bladder, HP:0003508:Proportionate short stature, HP:0002650:Scoliosis, HP:0001250:Seizures, HP:0001256:learning difficulties	AP1G2	14-24035841-A-G	Heterozygous	NM_003917.5:c.259T>C	p.Tyr87His	VUS	AP1G2-related autism spectrum disorder	PMID:31696658	AD	Unknown	Inconclusive result-VUS
925-1	F	HP:0005264:Abnormality of the gallbladder, HP:0002121:Absence seizures, HP:0000822:Hypertension, HP:0001622:Prematurity, HP:0002331:Recurrent paroxysmal headache, HP:0001256:learning difficulties	KDM5C	X-53227065-A-C	Heterozygous	NM_004187.3:c.2517-7T>G		VUS	Mental retardation, X-linked, syndromic, Claes-Jensen type	300534	XR	Unknown	Inconclusive result-VUS
925-2	F	HP:0100852:Abnormal fear/anxiety-related behavior, HP:0000708:Behavioral disorders, HP:0002315:Headache, HP:0000822:Hypertension, HP:0001256:Learning disability, mild, HP:0001622:Prematurity	KDM5C	X-53227065-A-C	Heterozygous	NM_004187.3:c.2517-7T>G		VUS	Mental retardation, X-linked, syndromic, Claes-Jensen type	300534	XR	Unknown	Inconclusive result-VUS
930	F	HP:0007018:ADHD, HP:0000718:Aggressive behavior, HP:0000708:Behavioral disorders, HP:0000750:Delayed speech, HP:0001249:Intellectual disability, HP:0002475:Meningomyelocele, HP:0000722:Obsessive-compulsive behavior, HP:0000939:Osteoporosis, HP:0003508:Proportionate short stature, HP:0001256:learning difficulties	SCN8A	12-52096609-G-A	Heterozygous	NM_001330260.2:c.1045G>A	p.Gly349Ser	VUS	Developmental and epileptic encephalopathy 13	614558	AD	Unknown	Inconclusive result-VUS
951	M	HP:0001263:Developmental delay, global, HP:0000252:Microcephaly	HDAC8	X-71791937-A-G	Hemizygous	NM_018486.2:c.134T>C	p.Ile45Thr	VUS	Cornelia de Lange syndrome 5	300882	XD	Inherited from asymptomatic mother	Inconclusive result-VUS
972	M	HP:0000729:Autistic feature, HP:0002376:Developmental regression, HP:0002069:Generalised tonic-clonic seizures, HP:0001249:Intellectual disability, HP:0000750:Speech delay, HP:0001256:learning difficulties	KDM5C	X-53239756-C-G	Hemizygous	NM_004187.3:c.1586G>C	p.Gly529Ala	VUS	Mental retardation, X-linked, syndromic, Claes-Jensen type	300534	XR	Unknown	Inconclusive result-VUS
979	FEmale	HP:0000729:Autistic behaviors, HP:0000750:Delayed speech and language development, HP:0001508:Failure to thrive, HP:0001263:Global developmental delay, HP:0000294:Low anterior hairline, HP:0001315:Reduced tendon reflexes, HP:0003510:Severe short stature, HP:0000486:Strabismus	SPTBN1	2-54856742-T-C	Heterozygous	NM_003128.3:c.2471T>C	p.Leu824Pro	VUS	Developmental delay, impaired speech, and behavioral abnormalities	619475	AD	Unknown	Inconclusive result-VUS
990	Male	HP:0000729:Autistic feature, HP:0002069:Generalized tonic-clonic seizures, HP:0002194:Gross motor delay, HP:0001249:Intellectual disability, HP:0000750:Speech delay, HP:0001256:learning difficulties	NSF	17-44772013-G-A	Heterozygous	NM_006178.4:c.1359G>A	p.Met453Ile	VUS	Developmental and epileptic encephalopathy 96	619340	AD	Unknown	Inconclusive result-VUS
1009	M	HP:0001631:Atrial septal defect, HP:0002194:Delayed gross motor development, HP:0000252:Microcephaly, HP:0001508:Poor weight gain	NR2F2	15-96877553-C-A	Heterozygous	NM_021005.3:c.691C>A	p.Pro231Thr	VUS	Congenital heart defects, multiple types, 4	615779	AD	Unknown	Inconclusive result-VUS
1010	F	HP:0001518:Birth weight below 5th percentile, HP:0002194:Delayed gross motor development, HP:0000750:Delayed speech and language development, HP:0001250:Epilepsy, HP:0001508:Failure to thrive, HP:0002373:Febrile seizures, HP:0001249:Intellectual disability, HP:0001511:Intrauterine growth retardation, HP:0001518:Low birth weight, HP:0000252:Microcephaly, HP:0001518:small for gestational age	NSD2	4-1940175-TAGAG-T	Heterozygous	NM_133330.2:c.1676_1679del	p.Arg559ThrfsTer38	Pathogenic	NSD2-related developmental disorder with failure to thrive	PMID:30345613	AD	Unknown	Inconclusive result-candidate gene
1011	F	HP:0010296:Ankyloglossia, HP:0000750:Delayed speech and language development, HP:0001263:Developmental delay, HP:0000126:Hydronephrosis, HP:0000023:Inguinal hernia, HP:0001643:Patent ductus arteriosus, HP:0001655:Patent foramen ovale, HP:0001622:Prematurity, HP:0003510:Severe short stature	DPF2	11-65116348-G-C	Heterozygous	NM_001330308.1:c.1087G>C	p.Asp363His	VUS	Coffin-Siris syndrome 7	618027	AD	Unknown	Inconclusive result-VUS
1048	M	HP:0000729:Autistic behavior, HP:0000750: Delayed speech and language development, HP:0001249:Intellectual disability, HP:0000276:long face, HP:0000252:microcephaly	LRP1	12-57573340-G-T	Heterozygous	NM_002332.2:c.4966+1G>T		Likely pathogenic	LRP1-related severe intellectual disabilities	PMID:23033978	AD	Unknown	Inconclusive result-candidate gene
1049	M	HP:0001047:atopic dermatitis, HP:0000750:Delayed speech and language development, HP:0001249:intellectual disability	NR4A2	2-157184363-C-CCTGGAATAGTCCAGGCTGGTCTAGTCCAGG	Heterozygous	NM_006186.4:c.1157_1158insCCTGGACTAGACCAGCCTGGACTATTCCAG	p.Ser385_Arg386insSerLeuAspTer	Likely pathogenic	NR4A2-related neurodevelopmental disorder with epilepsy	PMID:32366965	AD	Unknown	Inconclusive result-candidate gene
1052	M	HP:0000729:Autistic behavior, HP:0001263:Global developmental delay	TMPRSS9	19-2410334-C-A	Heterozygous	NM_182973.2:c.1094C>A	p.Ser365Ter	Likely pathogenic	TMPRSS9-related ASD (autism spectrum disorder)	PMID:31943016	AR	Unknown	Inconclusive result-candidate gene
			TMPRSS9	19-2408481-G-A	Heterozygous	NM_182973.2:c.868G>A	p.Asp290Asn	VUS	TMPRSS9-related ASD (autism spectrum disorder)	PMID:31943016	AR	Unknown	Inconclusive result-VUS
1054-1	M	HP:0000729:Autistic behavior, HP:0001999:Facial dysmorphism, HP:0010862:Delayed fine motor development, HP:0002194:Delayed gross motor development, HP:0001290:Generalized hypotonia, HP:0000256:Macrocephaly, HP:0000411: Protruding ear, HP:0000750: Delayed speech and language development, HP:0001263:Global developmental delay, HP:0001249:Intellectual disability	ATRX	X-76937961-C-G	Hemizygous	NM_000489.4:c.2787G>C	p.Glu929Asp	VUS	Mental retardation-hypotonic facies syndrome, X-linked	309580	XR	Inherited from asymptomatic mother	Inconclusive result-VUS
1054-2	M	HP:0001999:Facial dysmorphism, HP:0010862:Delayed fine motor development, HP:0002194:Delayed gross motor development, HP:0000750: Delayed speech and language development, HP:0001249:Intellectual disability, HP:0000316:Hypertelorism	ATRX	X-76937961-C-G	Hemizygous	NM_000489.4:c.2787G>C	p.Glu929Asp	VUS	Mental retardation-hypotonic facies syndrome, X-linked	309580	XR	Inherited from asymptomatic mother	Inconclusive result-VUS
